# Supplementary material for: The correlation of obesity status with serum 25-hydroxyvitamin D in US Asian adults: NHANES 2011–2018
Source: PLoS One. 2024 Apr 16;19(4):e0301327. doi: 10.1371/journal.pone.0301327 (PMC11020701; doi:10.1371/journal.pone.0301327)
Supplement: S1 Data — (XLS) [file pone.0301327.s001.xls]

## Sheet: Sheet1
SEQN	gender	age	education level	WTINT2YR	WTMEC2YR	ratio of family income poverty	Uric acid (umol/L)	Sodium (mmol/L)	weight.	Body Mass Index (kg/m**2)	obesity status	WC	glycohemoglobin	fasting glucose	HDL	physical activity	TC	TG	LDL	25OHD
100008	2	56	3	8441.12	8488.08	1.3	374.7	140	73.3	29.9	1	101.1	5.6	5.61	1.71	0	5.07	0.824	2.974	82.8
100013	2	43	5	22929.2	22986.1	3.07	350.9	138	59	25	0	86.2	5.1	5.61	0.98	0	5.28	2.281	3.258	59.4
100014	2	19	2	11051.5	12435	3.08	243.9	139	57.5	23.7	0	73.8	5.1	5.94	1.06	0	3.9	1.35	2.89	28.3
100016	1	36	5	30043.5	29106.1	3.46	368.8	142	82.8	29.5	1	100.6	5.7	5.94	0.93	0	4.71	1.35	2.89	33.2
100032	2	27	5	28715.7	28589	5	267.7	140	48	20.6	0	70.6	5.2	5.5	1.71	0	4.6	0.542	2.638	35.9
100053	2	77	5	24428.7	27118.2	3.92	333.1	145	58.5	26.4	0	97.3	6.1	5.94	1.4	1	4.37	1.35	2.89	94.5
100055	2	47	5	17412.4	17752.9	5	350.9	140	76	32.4	1	99.2	6.2	5.94	1.71	0	5.82	1.35	2.89	32
100061	2	55	5	12490.9	12571.1	3.08	267.7	142	54.4	20.7	0	80.2	5.9	5.83	1.45	0	5.25	1.118	3.284	60.6
100062	2	48	5	15455.2	17282.7	3.59	309.3	141	61.1	28.2	1	86.8	5.3	5.94	2.02	0	5.48	1.35	2.89	56.5
100102	1	41	5	10950.8	11009.9	4.78	446.1	140	95.5	32.5	1	110.7	4.6	5.61	1.01	2	5.61	2.653	3.388	47.3
100117	2	29	4	29535.5	30938.4	0.09	374.7	138	64.6	26.9	0	87.2	5.4	5.94	1.16	0	5.72	1.35	2.89	49.6
100186	1	32	5	23205.4	22280.6	3.07	333.1	141	126.5	39.8	1	88.5	6.3	5.72	0.98	1	5.04	1.366	3.439	74
100195	2	32	5	13416.4	13274.5	2.03	208.2	137	56.6	22.3	0	81.6	5.2	5.94	1.71	0	3.41	1.35	2.89	48.7
100234	2	30	5	17402.5	17223.6	2.71	226	134	49.2	21.5	0	74.3	5.2	5.94	1.45	0	4.55	1.35	2.89	47.6
100246	2	22	5	24451.7	24758.4	3.07	309.3	138	44	18.2	0	66.5	5.2	5.94	1.55	1	3.65	1.35	2.89	74
100248	1	28	5	15343.3	16427.9	3.69	469.9	141	71.4	25.1	0	80.6	5.8	5.88	1.22	1	4.11	0.508	2.664	39.3
100257	2	55	5	11229.5	11257.4	1.07	326.3	139	75.6	28.6	1	93.8	5.5	5.16	1.39	2	4.94	1.35	2.89	111
100265	2	55	5	9890.22	11059.7	3.65	232	143	52.9	20.6	0	77.7	5.4	5.38	1.58	0	5.87	0.937	3.853	94.7
100268	2	60	5	19504.2	22055.1	5	315.2	140	67.4	28.3	1	82.2	5.6	4.77	1.89	2	6.21	0.373	4.138	99.6
100272	1	35	5	22692.3	21423.1	3.14	392.6	138	121.4	35.3	1	118.6	6	5.94	0.75	2	4.65	1.35	2.89	62.8
100274	2	60	2	21403.6	23286.3	0.74	386.6	142	94.9	38.6	1	116.2	6.4	6.61	1.29	0	4.16	1.456	2.198	134
100288	2	43	2	14454	14002.5	1.15	255.8	140	106.2	40.4	1	140.4	5.8	5.94	1.32	2	4.86	1.016	3.077	62.3
100305	1	48	5	12499.5	13425	1.52	428.3	135	120.6	38.8	1	120.4	5	5.94	0.85	2	4.11	1.35	2.89	43.3
100325	2	35	2	24238.1	23576.8	4.08	333.1	140	66.3	25.3	0	88.5	5.4	6.05	0.88	0	4.29	2.766	2.146	45.6
100333	1	29	5	15104.7	15955.9	5	392.6	139	72.6	27.8	1	89.8	5.9	5.94	0.8	0	5.87	1.35	2.89	43.4
100353	1	59	5	11006.4	12017.1	0.96	279.6	142	49.5	17	0	79.8	5.2	5.94	1.37	1	5.25	1.35	2.89	49.7
100357	2	63	1	12100.8	11790.5	5	226	140	76.1	32.7	1	109.7	5.9	6.44	1.53	0	4.14	0.632	2.327	81.2
100366	1	77	5	19649.6	20960.7	5	416.4	142	61.5	22.7	0	85.6	5.7	5.94	1.91	2	5.43	1.35	2.89	73.7
100369	2	55	4	14988.7	17310.9	2.94	374.7	139	61	28.2	1	90	5.6	5.94	1.78	2	6.8	1.35	2.89	66.4
100373	1	74	5	20325.4	21278.7	3.86	356.9	140	63	22.6	0	83.8	5.7	6.88	1.97	0	4.53	0.745	2.224	73.3
100377	1	47	5	10050	10423.5	5	398.5	143	69.6	26.9	0	92.1	5.5	5.38	1.24	0	6.34	1.276	4.5	50.5
100404	2	66	5	11057.4	11815.5	5	237.9	141	59.7	25.3	0	95.1	6.5	5.94	1.81	0	5.07	1.35	2.89	115
100451	2	40	4	24028.8	27188.8	1.79	232	138	58.7	24.2	0	80.8	5.3	5.55	1.81	0	4.19	0.711	2.043	43.6
100454	2	52	1	22862.7	22148.5	1.9	326.3	139	60.8	25.5	0	90.4	6.8	7.49	1.39	2	4.94	1.35	2.89	81.8
100476	2	38	5	28354.2	28062.8	5	255.8	140	56.9	22.5	0	82.5	5.5	5.94	1.11	0	4.5	1.35	2.89	45.5
100481	2	59	5	15000.1	15640.7	5	261.7	143	74.7	28.5	1	98.2	5.5	5.94	1.14	0	5.46	1.35	2.89	80.6
100494	1	29	5	26943.8	27925.6	2.66	327.1	138	104.6	33.3	1	99.2	5.8	5.94	1.16	2	3.54	1.35	2.89	42.8
100515	2	70	4	7076.1	7711.39	2.01	166.5	143	56.6	24	0	81.8	5.8	5.83	1.53	2	4.16	1.445	1.965	194
100521	1	58	5	11562.7	11726.2	5	333.1	140	97.9	29	1	103.1	6.3	7.33	1.03	0	4.24	1.152	2.689	89.5
100530	1	52	5	9502	10205.5	5	487.7	140	73.7	28.3	1	94.6	5.4	5.94	1.06	2	5.51	1.35	2.89	44.2
100534	2	77	5	16720.2	18693.8	3.07	499.6	140	57.9	26.8	0	95.3	7.1	8.49	1.16	0	4.24	2.506	1.94	137
100535	2	56	4	13874.2	15780.8	1.54	184.4	144	68	27.8	1	89.5	6.4	5.94	1.66	2	4.6	1.35	2.89	132
100575	2	50	5	11579.8	11704.5	5	232	143	59.8	25.8	0	94.7	6.3	5.94	0.96	2	5.17	1.35	2.89	168
100590	1	24	4	19467.2	20985.4	3.07	362.8	141	99.6	34.4	1	126.6	5.2	5.94	1.06	2	4.76	1.35	2.89	14.4
100607	1	19	4	7211.05	6937.81	0.17	279.6	139	71.7	22.4	0	79.2	5	5.94	1.89	0	4.65	1.35	2.89	42.8
100628	1	33	5	21719	21041.4	3.33	434.2	137	100.1	33.1	1	102.5	5.4	5.94	0.88	1	4.76	1.35	2.89	99.3
100635	1	39	5	28807.8	27196.6	5	374.7	143	97.1	32	1	110.1	5.4	5.94	1.09	2	4.86	1.35	2.89	68
100641	2	24	2	37194.2	42015.6	3.07	339	141	49.1	19.1	0	71	4.8	7.55	1.84	0	4.24	0.756	2.069	56.5
100670	1	41	5	16614.6	18730.7	4.08	535.3	143	77.7	28.6	1	96.7	5.4	5.55	0.85	2	4.78	3.647	2.25	73.9
100698	2	48	5	16213.1	16253.4	5	226	137	60.8	22.7	0	80	5.1	5.33	1.29	0	4.37	0.689	2.767	77.6
100725	2	67	1	19890.7	19710.7	3.94	321.2	143	66.6	26.4	0	96.2	6	5.88	1.71	0	3.9	0.881	1.784	103
100732	1	35	3	20049.7	20434.8	4.43	493.7	140	115.8	40.1	1	115.8	5.3	5.94	1.19	2	5.56	1.35	2.89	26.6
100733	2	44	4	24172.3	27351.2	3.04	214.1	139	86.9	33.6	1	112.5	6.2	5.72	1.14	2	4.89	2.269	2.715	46.4
100749	1	21	3	36484.3	47238.6	1.36	493.7	141	95.4	32.2	1	100.4	5.2	5.94	1.09	2	5.69	1.35	2.89	58.4
100752	1	42	5	10099.5	10516	5	285.5	141	58.7	19.3	0	78.7	5.3	5.94	1.53	0	5.84	1.35	2.89	21.5
100765	2	48	3	15023.6	16232.5	3.07	273.6	138	56.5	23.6	0	83	5.8	5.94	1.24	0	4.5	1.35	2.89	48.5
100768	2	42	5	24812.1	24873.8	3.07	249.8	140	81.4	31.3	1	88.5	4.9	5.94	1.32	0	5.92	1.35	2.89	107
100774	1	61	5	11627	10895.8	3.07	345	137	70.5	25.5	0	97.7	7.3	5.94	1.01	2	7.29	1.35	2.89	70.2
100841	2	41	5	12628.5	14073.3	5	350.9	138	56.6	21.9	0	80.4	5.4	5.94	2.22	2	6.1	1.35	2.89	164
100849	1	26	4	29270.9	38976.5	2.45	553.2	143	146.8	42.3	1	88.5	5.4	6.94	0.78	0	4.14	4.347	1.371	35.2
100874	1	55	5	11894.7	12003.7	3.19	333.1	143	61.1	22.5	0	78	5.9	5.16	1.37	2	4.78	0.835	3.026	94.6
100875	1	80	5	24045.5	23842.8	5	309.3	136	75.4	27.1	0	97	6	5.94	1.32	0	4.68	1.35	2.89	66.7
100876	1	77	3	21148.3	22058.7	0.91	321.2	137	77.4	28.8	1	102.2	5.8	7.05	1.37	1	4.37	0.61	2.715	118
100895	2	58	5	20519.2	22060.4	2.38	255.8	143	63.3	25.7	0	89	5.9	5.61	1.14	0	3.67	0.802	2.172	86.1
100902	2	52	3	16654.2	16672.3	4.9	297.4	139	56.5	23.6	0	87.9	5.4	5.94	1.19	0	5.43	1.35	2.89	79.3
100933	2	65	5	15818.5	17354.5	3.07	255.8	139	56.8	22.1	0	86.7	4.9	5.05	1.16	1	4.63	1.942	2.586	120
100936	2	57	1	15878.4	16685.3	2.49	428.3	139	83.5	31	1	88.5	7.4	8.88	1.34	0	5.04	1.073	3.207	70.3
100954	1	47	4	10411.6	11623.6	0.88	362.8	139	98.1	32.6	1	116.1	5.7	5.94	1.22	0	4.76	1.35	2.89	55.3
100983	2	42	4	20808	22421.8	3.43	297.4	138	72.1	30.2	1	96.5	5.7	5.94	1.34	1	4.91	1.35	2.89	50.7
100987	1	60	3	20884.8	19995.3	0.7	374.7	139	76.3	28.9	1	97.7	5.7	5.94	0.98	0	4.78	1.35	2.89	67.7
101025	2	23	5	27782.3	33148.3	1.24	303.3	140	68.2	24.5	0	88.4	5.3	5.38	1.97	2	5.2	0.914	2.819	59.4
101030	2	30	5	19866.3	21663.8	5	249.8	135	60.6	22.2	0	88.5	5.9	5.94	1.58	0	3.75	1.35	2.89	48.6
101031	1	27	5	18261	23438	5	618.6	137	89	30.9	1	97.2	5.4	5.94	0.62	0	5.56	1.35	2.89	55.3
101043	1	72	3	25917.5	27760.6	3.07	309.3	143	59.6	21.9	0	83.6	6.5	6.44	1.58	1	2.77	0.576	0.931	67.2
101051	1	57	5	9990.73	10229.4	3.69	255.8	138	82.9	26.4	0	95	9.3	5.94	0.98	0	5.64	1.35	2.89	62.6
101079	2	51	3	18493.7	23222.3	1.47	243.9	137	46.4	19.3	0	78	5.5	4.83	1.78	0	5.22	0.497	3.207	61.9
101095	2	56	3	18992.2	20968.5	2.46	226	137	47.1	17.7	0	74.1	5.3	5.94	1.4	0	4.32	1.35	2.89	111
101112	2	45	3	12419.5	12357.4	4.76	237.9	140	48.7	19.4	0	70.8	5.5	5.94	2.33	0	4.86	1.35	2.89	108
101132	1	31	5	15147.2	18297.2	3.07	380.7	139	81	27.4	0	97.6	5.7	5.27	1.06	0	4.91	1.152	3.336	74.4
101147	2	58	3	17887.9	19204.5	3.07	285.5	143	57.7	23.6	0	88.5	6.4	5.83	1.66	0	4.34	1.682	1.914	83.1
101164	2	26	5	18649.5	21637.8	3.25	243.9	138	51.4	20.4	0	71.8	5.5	5.94	1.89	0	4.32	1.35	2.89	52
101185	2	57	4	13619.9	14399.8	0.24	273.6	143	70.1	28.5	1	98.2	6.8	5.94	2.28	0	4.91	1.35	2.89	90.1
101212	2	62	5	6536.45	6999.14	3.07	416.4	143	95.5	38.9	1	121.3	5.6	5.33	1.03	0	4.11	1.31	2.483	96.7
101214	1	23	4	15950.2	17655.4	1.79	386.6	143	71.2	26.2	0	89.2	5.5	5.33	1.76	1	4.6	0.474	2.638	55.1
101220	2	35	4	24823.2	25806	3.07	303.3	141	72.8	30	1	88.5	5.3	4.16	1.5	0	4.42	0.756	2.586	38.9
101226	1	44	2	13733.9	14484.3	1.15	291.5	138	83.5	29.7	1	100	5.4	5.72	0.93	2	5.59	2.563	3.491	37.8
101241	1	27	5	30373.1	38983.9	5	297.4	138	91.3	31.2	1	95.6	4.9	5.94	0.96	0	3.9	1.35	2.89	58.2
101246	1	54	3	26513.8	26886.9	0.87	416.4	139	95.7	31.1	1	105.7	9.1	13.4	1.14	2	4.78	2.473	2.508	49
101247	1	38	5	18903.1	17845.8	3.86	232	140	64.1	23	0	86.9	5.7	6.33	1.14	0	3.8	0.813	2.302	54.4
101278	1	44	3	14670.8	15721	1.22	321.2	141	98.5	29.5	1	106.5	5.8	5	1.24	0	6.26	1.535	4.319	57.5
101311	1	30	4	36588.8	36504	2.89	374.7	142	110.1	33.9	1	112.1	5.2	5.94	1.03	0	2.92	1.35	2.89	83.9
101316	1	22	4	46006.8	50391.1	3.66	214.1	139	70.4	21.6	0	71.5	5.5	5.94	1.16	0	3.49	1.35	2.89	74.6
101322	1	57	4	13327.1	14978.4	5	416.4	139	84.9	31.6	1	105.2	7	7.99	0.59	0	5.95	13.695	2.89	33.2
101333	2	71	5	20790.4	23034.1	5	356.9	140	62.3	25.3	0	94.4	5	5.72	2.17	0	4.58	0.485	2.172	34.8
101351	2	79	5	24428.7	27118.2	3.92	345	143	66.3	26.9	0	92.4	5.1	5.94	1.16	0	4.53	1.35	2.89	93
101365	1	30	4	29996.5	38161.9	5	345	140	96.1	29.8	1	105	5.7	5.94	1.27	0	4.63	1.35	2.89	30.3
101366	2	52	5	24444.5	27705	4.93	243.9	139	63.1	23.5	0	80.7	6.1	5.66	1.19	0	5.72	1.682	3.75	106
101372	2	29	3	26151.1	26736.7	2.43	291.5	138	58.1	23.8	0	80.8	5.2	5.88	1.55	1	3.28	0.756	1.396	45.5
101375	1	53	3	16004.2	16134.8	1.32	392.6	142	72.6	26.2	0	95	6.1	5.94	0.91	2	5.82	1.35	2.89	29
101378	2	34	5	28536.2	32913.7	5	267.7	140	64.8	25.3	0	82.1	5.4	5.94	1.32	0	5.84	1.35	2.89	70.8
101387	2	73	5	19988.7	20425.6	5	339	140	63.2	27.8	1	98.9	5.4	5.94	1.53	0	4.03	1.35	2.89	44
101389	1	42	4	15060.6	16240.8	5	505.6	136	92.9	34.5	1	117.5	6.6	5.94	0.88	0	6.31	1.35	2.89	35.1
101394	1	39	1	19347.4	20910.6	1.39	285.5	139	65.2	22.2	0	82.8	5.3	5.94	1.45	0	4.76	1.35	2.89	51.7
101400	1	53	5	9511.86	9967.34	0.89	487.7	138	82	28.6	1	99.1	5.6	5.77	1.01	0	4.19	1.377	2.56	27.5
101401	1	52	3	15186.6	16487.7	3.07	398.5	139	59.3	20.8	0	80.4	5.6	5.94	1.42	2	6	1.35	2.89	112
101402	2	75	3	7663.7	7607.65	2.59	440.2	142	55.9	27	0	91.4	5.9	6.66	1.45	0	7.24	2.032	4.862	141
101412	2	39	5	27016.3	26730.5	3.67	315.2	138	47.6	19.7	0	69.7	5.2	5.11	1.6	2	4.06	0.79	2.095	48
101430	2	42	5	9342.33	10158.9	4.08	303.3	139	56.4	21.5	0	71.6	5.5	4.83	2.48	0	5.17	0.463	2.483	71.2
101434	2	70	5	10747.1	10978.3	3.07	279.6	141	56.2	23.4	0	83	6.2	6.83	1.71	0	5.4	1.242	3.129	104
101472	2	51	5	16293	18157	5	398.5	145	65.6	28.9	1	90.5	5.5	6.05	1.5	0	5.72	0.903	3.801	65
101480	1	64	5	6529.81	6658.25	5	416.4	141	81	26.1	0	98.6	5.8	5.61	0.85	0	4.71	1.118	3.336	40.4
101483	1	70	5	16179.5	16248.1	1.56	273.6	128	61.8	24.2	0	88.8	7.3	5.94	1.14	0	2.77	1.35	2.89	31
101486	2	60	1	13523.1	14172	2.55	279.6	145	71	29.3	1	97.2	6.1	5.94	1.6	0	5.22	1.35	2.89	51.9
101489	2	51	5	18899.3	19468.2	5	226	141	46.6	21.7	0	82.1	7.3	5.94	1.97	2	4.09	1.35	2.89	74.8
101501	2	30	5	14736.2	16525.4	5	309.3	144	66.1	27	0	88.2	5	5.94	1.55	0	4.81	1.35	2.89	40.5
101542	1	48	4	12268.6	14179.9	3.4	309.3	142	71	25.5	0	92.5	6.4	5.94	1.06	2	6.49	1.35	2.89	59.9
101549	2	43	5	20644.4	21610.6	5	315.2	147	64.4	25.4	0	83.5	4.7	5.94	0.93	0	3.39	1.35	2.89	63.8
101577	2	52	1	17285.9	17031.1	4.17	362.8	142	59.6	24.9	0	88.5	5.8	6.27	1.24	0	4.65	2.123	2.431	66.2
101584	2	55	5	16488.5	16876.9	3.04	249.8	140	71.1	28.9	1	104.3	4.9	5.11	1.66	0	5.33	0.847	3.284	80.4
101593	2	49	1	10354.2	10281.3	0.7	190.3	140	74	34	1	101.2	5	5.94	1.06	0	3.83	1.35	2.89	46.4
101609	1	22	4	21082.6	23455.4	5	422.3	141	58.7	21.3	0	72.8	5.4	5.66	1.71	0	3.93	0.463	2.017	26.8
101620	2	29	4	25252.8	25958.2	5	291.5	136	53.4	20.7	0	76	5.1	5.94	1.86	1	3.98	1.35	2.89	64.5
101623	1	62	5	13367.3	14177.1	5	463.9	143	82.2	29	1	102.4	6.7	6.61	1.01	0	4.06	1.852	2.198	87.2
101634	1	80	1	18600.6	20250.5	1.85	356.9	144	62.7	22.4	0	90.1	6.3	5.94	1.32	0	5.46	1.35	2.89	112
101668	1	38	5	25108.6	24320.9	1.67	321.2	138	72.8	23.3	0	90.2	5.6	5.38	0.85	0	4.19	2.473	2.198	52.1
101670	2	36	5	28536.2	32913.7	5	309.3	140	71.1	28.6	1	96.2	5.8	5.94	1.4	0	4.42	1.35	2.89	67.1
101676	1	55	3	21986.9	22744	5	410.4	138	69.8	24.7	0	94.2	5.3	5.94	2.28	1	5.69	1.35	2.89	38.1
101721	1	28	2	8899.74	9801.46	2.15	410.4	136	55.9	20.4	0	71.2	5.2	5.94	1.81	2	4.5	1.35	2.89	46.4
101725	2	59	5	11579.8	11704.5	4.62	214.1	144	47.7	20.6	0	75.8	5.4	5.5	2.33	0	4.84	0.587	2.25	74
101726	1	61	3	20868.9	21031.3	3.67	458	138	82	27.6	1	103.3	7.1	8.94	1.01	0	3.21	0.869	1.81	86.1
101753	1	46	5	20692.4	20633.6	3.07	481.8	140	91.6	30.9	1	88.5	5.5	5.94	1.11	0	4.86	1.35	2.89	107
101766	2	55	5	13023.8	13205.4	3.43	273.6	140	60.2	28.3	1	100.2	7.2	5.94	1.24	0	3.41	1.35	2.89	83.9
101775	1	36	5	21536.3	20864.3	0.5	267.7	140	71.1	23.5	0	83	5.5	5.38	1.34	0	5.38	1.423	3.388	37.5
101778	2	64	5	18764.9	20204.4	5	249.8	140	47.5	18.6	0	67	6	5.72	1.86	0	5.48	0.689	3.31	148
101807	2	79	1	11624.3	12649.7	1.1	434.2	138	44.6	22.9	0	79.7	6.3	7.72	1.4	0	6.13	1.05	4.241	69.2
101828	2	32	3	31602.1	34279.9	1.67	303.3	138	73.8	29	1	96.5	5.4	5.55	1.47	0	3.88	0.632	2.121	36.7
101842	2	30	2	22842.3	22716.7	1.06	202.2	140	74.9	29	1	88.5	5.2	5.22	1.53	2	4.42	0.7	2.586	38.8
101844	2	21	4	26446.2	29961.6	2.46	345	138	88.5	37.2	1	105.2	4.7	5.94	1.09	0	3.78	1.35	2.89	29.2
101864	2	72	4	9917.76	10463.4	1.8	398.5	143	59.3	25.8	0	89.4	5.4	6.16	1.47	0	7.84	1.174	5.819	89.2
101874	2	63	5	14896.6	16183.9	5	410.4	141	49.1	20.9	0	77.7	5.8	5.94	1.34	0	4.22	1.35	2.89	127
101875	2	49	5	19943.6	20413.5	5	321.2	145	65.7	28.6	1	90.9	5.6	5.94	1.78	0	8.3	1.35	2.89	63.6
101912	2	31	4	28903.3	34041.4	4.17	243.9	139	48.9	20.6	0	81	5.1	5.05	1.5	0	3.47	0.35	1.81	45.9
101919	1	33	5	20890.9	25235.3	2.44	326.3	139	87.2	27.4	0	98.9	5.6	5.77	1.39	1	4.94	1.35	2.89	55.4
101920	1	48	5	13076.2	14741.6	4.93	404.5	141	74.3	31.2	1	105.2	5.8	6.33	1.16	0	5.97	1.795	3.982	66.8
101922	1	55	5	10073.8	10772.9	0.48	285.5	141	64	23.7	0	80.9	6	6.72	1.19	1	3.85	0.892	2.25	57.7
101938	1	19	2	7405.28	7410.24	0.7	345	140	76.1	26.7	0	87.4	5.2	5.94	0.65	0	3.28	1.35	2.89	34.7
101957	2	35	3	20943.3	23065.1	4.09	190.3	141	58.1	26.1	0	76	5.2	5.33	2.15	0	4.37	0.384	2.043	39.3
101965	2	44	5	28429.5	29550.7	3.39	380.7	141	64.1	28.5	1	86.4	5.7	5.94	0.67	1	4.76	1.35	2.89	69.2
101976	1	38	2	27511	35147.7	1.02	380.7	139	85.3	27.9	1	97.4	6.1	5.94	0.91	0	5.35	1.35	2.89	24.7
101981	2	67	5	18594.2	19910.4	3.07	297.4	139	49.1	22.3	0	85.4	5.6	5.94	1.71	2	7.55	1.35	2.89	121
102007	2	55	3	31682.4	34172	1.7	267.7	140	47.4	22.6	0	87.3	6	5.94	1.42	0	4.01	1.35	2.89	83
102021	2	65	3	15708.7	15737.1	1.54	309.3	140	66.2	28.6	1	92.7	6.6	7.44	2.09	0	4.01	0.565	1.655	112
102028	1	24	4	13302.2	17301.5	3.07	458	137	63.6	20.6	0	75.9	5.2	5.94	1.03	0	4.01	1.35	2.89	27.8
102068	2	65	2	9716.2	10217.6	5	339	145	78.6	35.4	1	113.3	6.7	6.49	1.86	0	5.28	0.677	3.103	82.8
102117	1	74	5	20113.7	21821.3	3.07	339	144	67.3	21.9	0	91.9	6.1	6.49	1.29	0	4.73	1.355	2.819	74.4
102131	1	69	4	19114.5	19915.1	0.88	321.2	140	66.1	24.6	0	92.1	4.7	6.61	1.37	0	6.59	1.671	4.448	115
102151	2	44	4	17864.8	20252.7	1.67	184.4	141	58.2	22.3	0	85.5	5.7	5.61	1.66	0	4.34	0.305	2.56	57.1
102160	2	31	5	20232.1	20365.2	3.07	261.7	140	51.7	21.2	0	73.4	5.4	5.94	1.86	0	4.32	1.35	2.89	45.7
102171	2	77	5	15326.3	16258.4	2.41	303.3	140	49.4	20.7	0	76.4	7.1	5.94	1.03	0	6.15	1.35	2.89	58.5
102193	1	36	5	17680.9	20812.6	2.71	398.5	138	72.2	26.5	0	95.6	5.5	5.94	1.06	1	5.17	1.35	2.89	53.5
102224	1	19	4	12739.2	13294.9	5	273.6	142	75.6	24.3	0	83.3	5.3	5.94	1.42	0	3.65	1.35	2.89	32.5
102226	1	26	5	42402.7	55350.9	4.93	446.1	139	93.7	27.3	0	91.5	5.2	5.22	1.03	2	4.16	1.287	2.534	55.7
102232	1	22	3	34212.8	36534.9	2.11	362.8	145	60.8	19.3	0	75.7	5.3	5.94	1.19	0	6.18	1.35	2.89	81.8
102239	1	23	3	36484.3	38145.5	1.36	380.7	141	94.2	32.1	1	97.1	5.4	5.94	0.93	2	4.97	1.35	2.89	65.1
102243	1	60	3	12228.3	11436.1	3.07	529.4	136	77.9	28.2	1	93.5	6	6.66	1.34	0	5.09	0.982	3.31	50.6
102248	1	48	5	13832.5	15386	3.38	309.3	139	71	25.5	0	84.4	5.2	5.55	1.55	2	6.57	1.344	4.396	61.5
102271	1	79	5	19420.4	21069.1	0.87	237.9	144	71.9	23.7	0	99.3	5.8	5.33	1.4	0	3.75	0.914	1.94	78.1
102281	2	54	4	19657.7	20352.9	5	440.2	139	64.1	27.8	1	93.2	6.6	7.72	1.34	2	4.53	1.344	2.56	93.5
102288	1	32	5	20555.8	19736.6	3.07	410.4	139	102.1	32.6	1	108.5	5.6	5.5	1.09	0	4.45	1.614	2.612	34.9
102315	2	39	5	12867.7	13873.4	4.78	226	141	50	21.1	0	74.8	4.8	5.94	1.42	2	4.14	1.35	2.89	69.3
102335	1	18	3	6170.18	6219.94	4.52	356.9	138	71.3	26.3	0	91.5	5.4	5.94	1.01	1	3.98	1.35	2.89	64.1
102344	2	34	4	7382.01	8108.45	2.15	226	133	42.3	18.7	0	67.1	5.2	5.94	1.42	2	4.16	1.35	2.89	32.9
102349	2	67	5	15955.2	17963	5	249.8	131	58.3	26.4	0	86.7	6.1	5.94	1.55	1	4.58	1.35	2.89	84.5
102355	1	33	4	9951.03	11738.3	2.64	475.8	139	149.4	53.7	1	145.5	6	5.94	0.78	2	5.15	1.35	2.89	83.8
102358	2	31	4	9890.02	11023.3	2.79	339	142	57.1	22.4	0	74.1	5.4	5.94	1.22	2	3.93	1.35	2.89	52.6
102359	2	39	3	36799.5	39917.6	3.07	226	139	55.1	23.9	0	76	5.2	5.33	1.76	0	4.81	0.677	2.741	52.9
102386	2	27	4	9900.06	11061.5	1.6	220.1	137	74.8	31.6	1	99	5.3	5.94	1.5	2	4.65	1.35	2.89	40.4
102424	1	37	5	28285.3	31960.5	5	303.3	140	70.6	22.7	0	84.5	5.3	5.72	1.53	0	5.12	0.553	3.336	47.5
102461	2	28	5	19522.9	21135.7	3.69	232	138	54.3	24.5	0	79.7	5.3	6.38	1.4	0	3.36	0.576	1.707	52.9
102465	1	79	5	22145.1	23183.7	2.22	392.6	137	65.4	24.9	0	98.8	6	6.61	1.55	0	4.29	1.005	2.276	81.8
102486	2	21	4	37260.1	44143.9	3.07	356.9	138	83.7	34.2	1	88.5	5.6	5.94	1.19	0	5.59	1.35	2.89	27.8
102487	2	19	3	11708.4	13545.7	5	178.4	142	42.3	15.7	0	65	5	5.61	2.22	0	4.45	0.768	1.862	58.7
102490	2	71	5	18408.9	19861	2.22	362.8	135	57.4	25.7	0	82	5.9	6	1.55	0	5.82	1.513	3.569	101
102553	1	50	5	15018.7	15368.3	4.98	386.6	138	68.7	26.3	0	95.8	6	6.61	1.71	0	4.16	1.219	1.888	52.9
102593	1	39	5	24969.1	23734	5	487.7	139	64.8	22.7	0	84.5	5.5	5.94	1.29	2	5.3	1.35	2.89	42.4
102598	2	75	5	13579.9	14793.5	3.07	273.6	141	52.6	21	0	79.8	5.9	5.55	1.6	1	6.08	0.847	4.086	75.5
102600	1	34	5	17547.9	17147.1	5	404.5	139	88.8	27.9	1	88.5	5	5.94	1.66	2	5.17	1.35	2.89	88.4
102620	1	48	5	15592.7	15875.3	3.07	392.6	142	87.4	28.6	1	103.7	5.6	5.61	1.01	0	6.1	1.931	4.215	46.6
102636	1	18	2	16423.6	16759.5	0.2	333.1	139	65.9	23.5	0	85	5.4	5.94	0.96	2	3.36	1.35	2.89	55.6
102642	2	44	5	26338.9	26959.5	5	297.4	139	76.6	28.3	1	93.3	7.3	8.27	1.09	0	5.12	1.095	3.543	48.6
102664	1	51	2	23648.8	26267.3	2.79	386.6	144	85	30.1	1	104.9	6.3	6.16	1.09	0	4.32	0.565	2.974	52
102673	2	47	5	14484.7	16011	3.08	214.1	142	45.8	18.2	0	71.4	5.1	5.66	1.91	0	4.16	0.26	2.121	57.3
102706	1	40	5	17917.2	19243.8	4.78	356.9	144	73.5	24.1	0	91.9	5.6	5.61	0.98	1	6.13	2.529	3.982	73.3
102723	2	63	3	12743.4	13532.6	0.8	184.4	138	83	31.4	1	106.4	5.8	5.94	2.43	2	4.6	1.35	2.89	67.9
102730	1	54	4	9985.94	10346.8	1.92	303.3	135	88.7	32.6	1	115.8	10.9	5.94	1.5	2	6.75	1.35	2.89	40.8
102741	2	18	3	11708.4	13545.7	3.73	339	143	107.5	38.7	1	113.7	6.2	5.94	1.03	0	4.6	1.35	2.89	83.5
102750	1	50	4	20139.1	20866.9	3.07	487.7	139	88.6	31.7	1	110.4	7.5	5.94	1.03	0	5.66	1.35	2.89	53
102758	2	46	3	18626.4	18930.1	0.64	326.3	139	55.8	23.1	0	76.2	5.6	5.94	2.04	0	6.15	1.35	2.89	58.9
102766	2	46	2	11700.1	11617.6	0.88	243.9	143	47	20.7	0	74.5	5.2	6.16	1.73	0	5.15	1.106	2.896	92
102786	2	46	5	11070.8	11395.9	5	273.6	140	57.2	23.6	0	84	7.9	5.94	1.11	0	5.46	1.35	2.89	63.4
102802	1	25	5	26416.2	33100.4	5	321.2	141	69	22.6	0	85.9	5.4	5.66	1.47	0	4.71	0.44	3.026	62.8
102831	2	51	1	13298.3	13803.8	2.71	237.9	136	57.9	27.5	1	93.5	5.8	5.94	1.27	0	7.19	1.35	2.89	69.5
102849	1	29	3	33210.2	41803.1	0.24	350.9	143	81.3	23.8	0	92.6	5.6	5.94	1.4	2	5.82	1.35	2.89	37.8
102855	1	61	4	9168.77	9374.38	4.93	315.2	143	76.2	26.5	0	96.4	7.3	9.6	1.27	0	4.81	1.321	2.948	19.4
102856	1	80	2	22765.2	25684.1	3.48	333.1	140	47.3	19.7	0	73.3	5.4	5.33	1.55	0	4.91	1.016	2.896	92.9
102858	1	36	4	22546.2	27165	3.07	327.1	139	97.5	34.2	1	108.8	6.6	10.2	0.96	0	5.59	1.998	3.724	53.4
102860	1	63	5	10470.8	10302.8	5	333.1	138	69.5	25.9	0	94.6	7	5.94	1.45	0	4.84	1.35	2.89	54.1
102868	2	70	4	12818.6	13375.6	1.56	190.3	142	54.7	23	0	84.4	5.6	5.5	1.53	0	5.59	1.253	3.491	88.2
102870	2	51	5	14627.1	16356.7	5	261.7	140	67	26.4	0	86.6	5.4	5.94	1.58	0	5.09	1.35	2.89	74.3
102871	2	80	2	16609.8	17645.1	3.48	297.4	145	44.3	19.4	0	79	6.1	6.99	1.55	0	4.29	0.723	2.405	84.4
102880	2	51	5	13786.9	17086.9	5	226	142	59.8	25.7	0	83.7	5.5	5.16	1.53	0	5.95	1.14	3.905	78.5
102886	2	50	5	24444.5	27705	3.07	267.7	145	73.1	30.2	1	98	7.2	5.94	1.27	0	5.43	1.35	2.89	86.6
102914	2	73	4	17752.6	20155.9	5	214.1	144	48.7	21.9	0	81.9	5.4	5.94	1.4	0	5.61	1.35	2.89	86.2
102944	1	55	3	19977.8	22162.9	3.59	404.5	143	78.8	29.6	1	106.6	5.4	5.94	1.29	2	5.53	1.35	2.89	81.5
102946	1	65	4	9235.61	9451.75	2.79	469.9	145	80.7	30.4	1	88.5	10	5.94	1.29	2	5.53	1.35	2.89	34
102952	2	70	3	16896.3	18338.7	0.95	380.7	143	49	20	0	82.2	7.4	8.77	1.55	0	3.08	0.881	1.112	82.7
62169	1	21	3	14391.8	14783.6	0.33	321.2	139	54.6	20.1	0	69.6	5.4	5.94	1.11	0	3.41	0.881	1.888	25.8
62177	1	51	3	7879.75	7851.28	3.07	297.4	140	57.3	20.1	0	81.1	5.8	5.273	1.11	0	5.12	1.423	3.362	58.5
62179	1	55	5	16590.1	17115.4	5	440.2	137	91.4	27.6	1	96.5	5.7	5.94	1.4	0	5.33	1.35	2.89	64.7
62189	2	30	4	17983.2	18657.9	3.04	398.5	139	54.4	22.4	0	80.2	3.6	4.607	1.24	2	3.47	1.027	1.758	36.6
62200	1	42	5	19184.3	20543.8	4.07	315.2	142	73.7	27.6	1	89.2	5.2	5.94	0.93	0	5.77	1.35	2.89	88.8
62223	1	54	3	10133.9	12107.8	3.07	350.9	141	55.4	20.5	0	82.9	5.5	5.94	1.47	2	6.26	1.35	2.89	44.9
62236	1	61	4	9048.96	9513.61	5	315.2	139	70.8	23.2	0	90.8	5.2	5.662	1.01	0	5.3	1.524	3.595	62.3
62248	1	65	1	9048.96	9881.36	1.2	374.7	139	71	26.6	0	104.2	6.1	5.884	0.78	0	5.66	3.681	3.207	76.2
62251	2	51	4	16672.8	17074.2	3.07	261.7	139	78.6	31.9	1	102.8	5.8	5.94	1.29	0	6	1.35	2.89	63.6
62330	2	33	5	21097.7	22267.6	5	226	137	50.9	18.4	0	70.3	4.9	5.94	1.5	0	3.1	1.35	2.89	68.5
62365	2	37	4	21097.7	21336.1	3.4	220.1	140	45.9	18.3	0	64.9	5.4	5.94	1.53	0	4.53	1.35	2.89	36.4
62367	1	50	2	10133.9	10097.3	3.23	469.9	140	76.2	27.4	0	94.2	5.6	5.94	1.06	0	4.84	2.145	2.793	72.7
62370	1	21	4	13843.7	14262.3	3.7	243.9	140	51.8	18.3	0	67.5	5.5	5.495	1.34	1	3.78	0.926	2.017	54.4
62371	1	32	5	22403.9	23863.2	5	232	140	61.1	18.6	0	76.8	5.2	5.94	1.34	0	4.22	1.35	2.89	29.4
62372	2	55	4	17991.9	18644	2.01	356.9	143	76.2	30.4	1	102	5.5	5.94	1.27	0	5.56	1.35	2.89	31.6
62390	2	25	5	14096	14697.9	4.59	202.2	141	52	18.7	0	69.6	4.8	5.44	1.4	0	4.76	0.756	3.026	17.7
62402	1	48	1	14259.6	14208.1	1.15	565.1	137	66.3	23.3	0	82	6.2	5.94	1.16	2	6.65	1.84	4.629	49.1
62421	1	23	5	14313.3	15171.9	0	428.3	133	67.7	24.5	0	82.4	5.1	5.218	1.58	0	4.47	1.106	2.379	49.7
62479	2	36	5	11609	11632.7	2.41	339	137	70.2	28.1	1	100.9	6	6.606	0.83	0	3.52	1.739	1.888	22.3
62491	2	61	3	18695.2	19350.6	5	309.3	141	64	27.8	1	94.7	5.9	6.051	1.22	0	5.51	1.964	3.388	43.3
62512	1	39	5	17605.6	18470.7	5	321.2	141	62.9	19.1	0	81.4	5.4	4.663	1.24	0	4.27	0.711	2.689	60.1
62536	1	46	2	14238.6	14347.4	5	446.1	139	89.7	27.5	1	101.2	5.8	5.94	1.32	2	4.19	1.35	2.89	55.9
62549	1	53	3	10579.1	10866.8	2.01	279.6	139	65.9	21.5	0	83	5.7	5.384	1.27	2	5.17	1.727	3.103	68.8
62556	2	31	5	17978.1	18308.1	3.78	226	137	52.2	22.4	0	80	5.6	5.829	1.14	0	5.46	1.456	3.646	51.2
62565	1	23	5	14385.7	15533.8	1.84	327.1	138	103	31.7	1	111.3	5.5	5.107	1.03	0	4.81	1.355	3.155	60.3
62596	2	52	5	11428.7	11489.1	0.65	422.3	142	75.9	32.5	1	105.9	6.1	5.718	1.37	0	5.56	1.073	3.698	49.5
62611	1	45	2	11725.7	11815.3	1.16	339	141	97.2	30.7	1	118.1	11.7	5.94	0.75	2	4.42	1.35	2.89	66.8
62612	2	38	5	21619.3	22049.3	2.68	208.2	139	69.6	30.5	1	100.2	8.4	8.16	1.24	0	5.77	0.892	4.112	30.6
62616	2	37	1	15542.9	16609.6	0.69	279.6	136	51.8	19.3	0	75.5	5	6.273	1.42	0	4.03	0.406	2.431	42.2
62624	2	40	5	18255.7	19354.4	3.47	326.3	139	50.9	20.9	0	75.4	5.2	5.94	1.22	2	5.2	1.35	2.89	75.4
62632	1	29	2	14425	14817.7	1.08	428.3	137	168.1	48.3	1	154.7	6.4	6.772	0.78	0	5.72	2.247	3.905	27.1
62633	2	61	5	12176.7	12646.6	5	303.3	141	63.2	24	0	95	5.7	5.94	1.55	0	6.34	1.35	2.89	105
62635	2	27	5	13851.7	14678.2	1.08	362.8	133	61.7	26.1	0	90.1	7.2	6.55	1.14	0	6.23	3.195	3.62	34.8
62659	1	18	3	5526.9	5811.56	1.65	350.9	141	77.7	25.4	0	83.4	5.3	5.94	0.98	2	3.08	1.35	2.89	55.6
62683	2	55	5	16829.6	17568.4	3.07	261.7	142	61.3	22.3	0	82.3	5.4	5.051	1.4	2	5.48	0.903	3.672	75.4
62685	1	36	3	12869.4	13443.3	1.89	220.1	137	55.8	22.5	0	74.5	4.9	5.94	1.32	2	4.6	1.35	2.89	47.3
62688	1	24	4	10141.4	13212.4	1.98	416.4	138	104	32.7	1	88.5	5.7	5.94	1.03	0	5.74	1.35	2.89	24.4
62708	1	52	3	13567.9	14187.1	1.34	345	139	60	21.9	0	81.4	5.7	5.94	1.22	0	5.17	1.264	3.388	23.6
62716	2	42	5	11762	12708.1	3.07	255.8	138	54.8	23.3	0	79.3	4.9	5.44	1.89	0	4.03	0.384	1.965	84.1
62737	1	58	1	10579.1	10676.4	0.7	392.6	142	57.5	23.6	0	82.5	6	4.829	0.91	2	5.35	3.048	3.051	30.8
62750	2	45	4	15890.3	17041	0.68	232	140	50.7	20.3	0	80.1	5.4	5.329	1.27	0	5.46	1.773	3.388	68.5
62765	2	29	5	16844.7	17564	2.45	249.8	137	51.9	18.9	0	88.5	4.8	4.718	1.71	0	5.59	0.61	3.595	49.4
62787	2	21	4	11739.3	12800.2	5	226	138	57.8	22.5	0	73	5.5	5.218	1.4	0	3.65	0.553	1.991	48.5
62789	2	26	4	16929.8	18556.5	2.2	279.6	138	88.5	31.8	1	96.2	5.4	5.495	1.27	0	4.01	1.321	2.146	43.6
62797	2	24	5	16929.8	20416.1	1.84	160.6	139	59.2	24.8	0	76.6	5.4	5.94	1.5	1	4.81	1.35	2.89	52.9
62816	1	23	4	14385.7	15565	1.38	309.3	141	68.1	22.6	0	81	5.5	5.94	1.91	0	5.69	1.35	2.89	40.9
62820	2	53	1	21760.4	22156.6	0.76	279.6	142	54.5	24.5	0	87.3	6.7	5.94	1.22	2	5.43	1.35	2.89	78.2
62835	2	66	5	12139.4	12607.9	3.48	350.9	141	82.5	33.8	1	116.2	5.9	5.94	1.29	0	4.22	1.35	2.89	85.9
62860	1	55	3	16499.7	16948.4	1.81	309.3	137	53.6	20.9	0	74	5.3	5.107	1.29	0	5.04	0.7	3.439	89.1
62882	1	59	2	11690.4	12008.4	3.07	446.1	140	78.9	28.7	1	88.5	6.3	5.94	0.96	0	4.53	1.35	2.89	42.8
62901	2	64	5	11704.7	12115.1	5	374.7	136	61.1	25.1	0	98.7	5.9	5.94	1.42	0	7.37	1.35	2.89	128
62952	1	20	4	10547	10866	3.7	333.1	139	67.6	22.4	0	85.6	5.2	5.94	1.32	0	4.01	1.35	2.89	30.3
62985	1	68	5	11138.9	11750.8	2.72	404.5	140	78	27.1	0	101	6.5	6.495	1.29	2	3.59	0.971	1.862	74.4
62994	2	49	3	18255.7	18352.3	4.63	226	138	51.2	23.1	0	74.6	5.3	5.94	1.6	0	4.53	1.35	2.89	72.6
62998	1	19	4	6558.31	6849.98	3.07	434.2	140	65.8	25.2	0	78.5	5.5	4.829	1.4	0	3.72	0.406	2.146	65.3
63004	2	38	5	13047.8	13287.2	5	255.8	137	45.9	18.5	0	66.2	5.5	5.218	2.15	0	6.13	1.208	3.439	53.8
63013	1	65	5	11138.9	11750.8	5	285.5	136	59.4	22.2	0	86.2	8.2	5.94	1.06	1	3.52	1.35	2.89	35.7
63021	2	46	3	19524.1	21455.8	2.38	315.2	140	54.4	24.5	0	80	5.4	5.384	1.6	0	5.69	1.039	3.62	60.7
63036	2	74	1	12895.7	13811.5	0.55	428.3	140	81.7	35.3	1	111.7	7.6	5.773	0.96	0	3.85	1.253	2.327	65.1
63040	2	54	2	15268.1	15348.9	3.07	190.3	139	45.2	19.1	0	78.7	5.3	5.94	1.6	0	5.15	1.016	3.077	44.9
63041	1	35	5	14376.4	15539.8	5	309.3	139	87	27.1	0	91.8	5.5	4.996	1.68	0	5.28	1.095	3.103	42.6
63043	2	20	4	11609.8	12152	3.07	249.8	139	59.6	24.6	0	86.4	5.3	5.551	1.22	0	3.72	1.05	2.017	79.9
63048	1	29	5	15875.1	17176.5	4.76	481.8	140	53.1	19.3	0	68.5	5.2	5.94	1.24	0	4.4	1.35	2.89	46.2
63051	1	30	5	22403.9	23911.1	5	339	138	70.3	24.9	0	89.5	5.3	5.384	1.03	0	3.72	1.366	2.069	28.8
63052	2	37	5	19741.2	19781.5	2.51	327.1	141	80.9	30.5	1	96.4	5.9	5.94	1.01	2	4.55	1.35	2.89	38.1
63056	1	21	4	15196.9	16091.4	1.1	237.9	140	56.5	18.9	0	67.8	5.8	5.218	1.45	0	3.96	0.7	2.198	47.2
63088	1	44	4	11113.6	11073.5	2.41	499.6	139	80	26.9	0	88.5	6	5.829	0.98	2	5.69	1.321	4.112	43.4
63103	1	46	3	12820.7	13169.4	5	440.2	138	89.4	30.5	1	105	5.9	5.94	0.96	2	4.55	1.35	2.89	64.8
63112	2	66	1	17221.6	17753.7	1.7	428.3	140	58.8	24.6	0	92.8	5.9	5.94	1.16	0	4.09	0.903	2.508	85.9
63117	1	24	4	14385.7	15533.8	2.2	475.8	139	72.3	26.2	0	91	5	5.607	1.06	0	4.73	3.647	1.991	30.6
63124	2	54	5	15460.7	15833	2.39	309.3	141	50.1	23.1	0	86.4	7.4	7.993	1.32	0	5.69	2.913	3.026	119
63127	1	28	4	14391.8	15024.2	3.3	440.2	143	71.3	27.7	1	89.9	5.3	5.329	1.16	0	4.53	3.41	1.81	26.4
63132	2	80	4	18698.2	19635.3	4.81	350.9	141	65.2	29.3	1	106.7	6.1	5.94	1.01	0	4.65	1.35	2.89	37.9
63137	1	49	5	19898.8	19922.4	5	309.3	139	82.8	24.7	0	101.5	7.9	10.38	1.16	0	5.51	1.095	3.853	89.5
63143	1	70	1	10498.5	11456.6	1.22	386.6	141	80.4	30.9	1	104.6	5.9	6.162	0.78	0	3.83	2.969	1.681	57
63152	2	62	5	15277.4	15813	0	249.8	140	51.8	22	0	87.3	5.4	5.829	2.33	0	6.05	1.061	3.233	65.6
63167	1	37	5	12327.8	13425	3.07	428.3	141	85.9	29.2	1	101.2	5.3	5.551	0.98	0	4.16	1.423	2.534	39.6
63173	1	18	3	5096.87	5447.23	1.33	374.7	135	67.3	22.7	0	75.9	5.1	5.051	1.71	1	4.03	0.61	2.043	46
63180	1	50	5	10857.3	10859.6	5	345	137	68	26.2	0	92	5.6	5.329	1.06	0	5.9	1.479	4.163	43.9
63194	2	56	2	12649.1	13204.4	0.92	345	140	63	24.9	0	87.2	6.2	5.94	1.6	0	4.58	1.35	2.89	63.5
63213	1	43	4	13535.3	13486.4	0.91	404.5	139	64.1	24.1	0	86	6.5	5.94	1.34	2	5.95	1.35	2.89	70.2
63219	1	39	5	20698.9	20973.5	5	303.3	140	61.3	20.6	0	79.9	5.2	5.662	1.4	0	5.82	1.016	3.957	75.6
63230	1	48	5	14455.9	16658.4	5	410.4	139	79.7	28.2	1	96	6	6.883	1.22	0	5.4	1.716	3.414	87.1
63234	2	35	5	20310	20837.6	0.9	226	139	60.5	24.6	0	90.5	5.4	5.162	1.34	2	4.42	1.185	2.534	27.9
63251	2	80	1	15288.1	15818.3	0.54	392.6	140	62.6	27	0	92.5	5.6	5.94	1.32	0	4.58	1.35	2.89	83.2
63264	1	32	1	20963.4	21636.2	0.74	410.4	142	66.5	23.2	0	81.2	5.2	5.94	1.86	2	7.5	1.35	2.89	63
63271	1	19	3	8062.96	8614.79	3.07	339	140	100.4	35.5	1	108.1	4.3	5.94	1.14	1	4.4	1.35	2.89	56.4
63283	1	36	4	19133.8	19387.6	4.63	327.1	140	78.8	30.2	1	91.7	5.7	5.94	1.24	2	6.78	1.35	2.89	35.6
63296	2	55	5	16672.8	17074.2	4.44	356.9	141	55.6	23.2	0	78.8	5.6	4.885	1.91	2	5.92	0.824	3.62	81.5
63298	2	22	5	16292	17037.6	3.7	273.6	137	46.9	19.4	0	65.8	5	5.329	1.66	0	4.22	0.779	2.198	64
63315	2	54	3	17852.7	18502	0.54	249.8	141	71	30	1	90.2	5.2	5.94	1.22	0	5.12	1.35	2.89	66.2
63317	1	32	3	17585.7	18370	2.2	392.6	136	77.5	25.6	0	84.5	5.7	5.94	1.32	2	4.27	1.35	2.89	47.6
63320	2	27	5	16844.7	17983.5	2.72	237.9	138	48.6	20.9	0	74	5.3	4.829	1.73	1	3.49	0.327	1.603	61.1
63323	2	48	5	16833.9	17522	5	356.9	136	49.8	19.3	0	70.7	5.2	4.774	1.94	0	4.89	1.885	2.095	97.7
63324	1	35	4	11715.8	11871.2	0.64	404.5	142	99.4	33.8	1	88.5	5.3	5.94	1.16	2	5.82	1.35	2.89	40.9
63339	2	41	5	15747.8	16391.6	4.03	285.5	139	55.3	24.6	0	83.3	5.7	5.94	1.34	0	3.96	1.35	2.89	49.2
63341	1	48	1	18094.8	18029.5	2.68	356.9	138	89.2	31.9	1	112.5	5.7	5.607	1.11	0	6.54	1.976	4.526	72.8
63349	2	48	3	20001.4	24207.2	3.07	166.5	135	114	41.8	1	126.6	9.9	5.94	1.22	0	5.2	1.35	2.89	22.8
63397	2	51	2	17018.4	17108.4	0	226	139	61.3	28.3	1	94.8	6.1	5.94	1.06	1	4.58	1.35	2.89	22.1
63398	2	78	1	11812.4	12222	1.11	279.6	139	53.2	26.6	0	88.5	5.6	5.94	1.5	0	5.04	1.35	2.89	37.5
63402	2	27	5	16844.7	18124.2	5	410.4	138	74.5	32.5	1	100	5.7	5.94	0.98	1	6.39	1.35	2.89	104
63425	1	51	4	13567.9	13997.5	4.03	404.5	140	67.3	22	0	87	5.5	5.94	0.91	0	4.5	1.35	2.89	43.9
63434	2	23	5	16844.7	17849.9	1.1	160.6	139	75.1	30.4	1	95.6	5	5.94	1.71	2	5.12	1.35	2.89	27.5
63493	2	65	3	14388.7	15167	0.33	267.7	141	62.2	24.3	0	85.2	5.8	5.94	0.98	0	6.59	1.35	2.89	67
63543	2	74	5	13446.4	13865.4	3.07	327.1	131	61.2	25.6	0	87	6	5.218	1.58	0	4.29	0.847	2.327	98.8
63556	1	64	5	9082.31	9548.68	2.64	380.7	142	79.2	24.7	0	94.4	5.6	5.94	1.45	0	4.94	1.35	2.89	76.6
63559	1	41	4	19184.3	20543.8	4.77	315.2	139	83.1	24.9	0	90.5	5.9	5.551	0.85	0	4.71	3.997	2.017	81.9
63571	1	36	2	12031	12793.2	3.99	261.7	143	70	25.4	0	85	4.3	5.662	1.53	0	4.22	0.745	2.353	49
63575	1	19	4	6999.35	7445.74	2.6	368.8	139	68.4	24	0	80.8	4.9	5.94	1.16	2	2.84	1.35	2.89	30.8
63589	1	80	1	12882.9	13921	3.07	446.1	138	59.5	24.8	0	94.5	6.8	10.547	1.29	0	4.47	1.332	2.56	98.4
63591	2	19	3	6145.02	6309	0	291.5	138	47	18.2	0	69	5	4.441	1.66	0	5.48	1.197	3.284	37.6
63595	2	27	3	8044.55	8388.07	1.12	249.8	140	44.4	18.6	0	67.8	4.4	5.94	1.19	0	2.69	1.35	2.89	57.9
63597	1	22	4	14385.7	15565	4.59	458	139	113.8	38.8	1	121.2	5.9	5.94	0.96	0	4.53	1.35	2.89	47.6
63629	2	36	5	15542.9	15828.2	2.16	279.6	134	56.1	20.1	0	76.8	5.6	4.996	1.81	0	4.76	0.474	2.741	83.1
63657	1	30	5	21280.2	23174.2	4.5	327.1	138	88.3	28.3	1	103.5	5.2	5.495	0.98	0	5.02	1.061	3.543	28.2
63690	1	29	5	12971.1	14034.5	5	190.3	137	70.9	22.2	0	82.9	5	5.384	1.32	0	6.44	1.558	4.396	37.3
63708	1	63	5	13133.9	13808.3	1.72	196.3	137	85.9	30.9	1	109.6	6.2	6.217	1.47	0	3.52	0.802	1.681	45.7
63735	1	29	4	14385.7	15533.8	1.1	469.9	142	74.8	23.9	0	88.5	5.4	5.94	0.88	1	5.3	1.35	2.89	57.3
63749	2	43	4	9145.76	9194.12	2.01	178.4	140	55.5	21	0	72.6	5.6	5.94	1.55	0	5.25	1.35	2.89	56.7
63799	1	69	3	10288.3	12038.9	1.12	398.5	138	65.6	27.2	0	93.2	5.8	5.495	1.66	0	8.17	1.05	6.025	55.8
63825	1	31	5	20729.8	21506.4	5	327.1	139	83.4	24.4	0	90.4	5.3	5.94	1.03	0	3.98	1.35	2.89	61.3
63872	2	18	3	6370.32	6989.13	1.17	220.1	141	39	15.9	0	64.4	5.1	5.162	1.99	0	4.71	1.14	2.198	34.4
63882	1	43	5	15271.2	15754.8	5	362.8	140	68.7	23.1	0	86.6	5.5	5.94	1.32	0	7.03	1.35	2.89	29.4
63884	1	51	5	7867.42	7869.06	3.07	285.5	139	67.1	23.1	0	88.5	7.9	5.94	1.45	2	5.25	1.35	2.89	62.2
63905	1	23	4	14979.6	15387.5	0.73	362.8	140	53.8	18.8	0	88.5	5.2	5.995	1.45	2	3.39	0.508	1.707	38.9
63912	1	28	5	11477	11789.5	1.88	297.4	139	78.2	24.5	0	83	5.4	5.94	1.11	0	5.28	1.35	2.89	88.4
63941	2	53	5	14680.5	15280.6	3.24	220.1	134	43.8	19	0	78.9	5.4	4.996	1.32	0	5.82	1.016	4.034	81.6
63954	1	41	3	17249.3	20609.2	1.57	362.8	137	75.6	29.8	1	93.5	4.4	5.607	0.93	0	5.02	2.529	2.922	37.9
63967	2	24	5	16929.8	18556.5	1.84	309.3	141	61.6	22.9	0	78.5	5	4.996	1.86	0	4.97	0.779	2.741	28.2
63971	2	36	3	21470.2	21617.6	2.71	196.3	139	62.7	23	0	80.4	5.1	5.94	1.76	0	3.57	1.35	2.89	32.3
63999	2	44	5	14255	14385.3	3.7	249.8	139	59.6	21.6	0	74.8	5.1	4.663	1.63	0	4.6	0.768	2.612	136
64009	1	32	5	18666.3	19922	3.07	475.8	139	68.7	24.5	0	88.5	5.6	5.94	0.96	0	5.77	1.35	2.89	43.6
64013	1	80	5	8606.12	9222.03	0.69	410.4	139	83.9	27.4	0	105.3	6.5	8.882	1.4	0	4.99	0.948	3.155	61.5
64064	2	46	5	17668.3	18093.7	4.86	232	142	49.7	22.6	0	77.9	5.7	5.94	2.07	0	5.15	1.35	2.89	61.3
64086	2	45	5	18040.8	19102.9	4.1	237.9	136	56.5	21.2	0	74.8	5	5.607	1.91	0	4.84	0.982	2.483	75.3
64091	1	53	1	12275	12700.4	1.05	279.6	138	67.7	23.7	0	90.8	6.1	5.94	1.11	2	6.83	1.35	2.89	56.6
64127	2	69	4	18695.2	19350.6	1.68	434.2	135	70.9	30.1	1	103.7	7.8	9.659	1.03	0	4.01	1.366	2.353	118
64130	1	69	2	13977.8	14745.7	3.07	368.8	140	66.4	23.9	0	97	7.5	6.162	1.01	0	3.18	1.468	1.5	78.4
64132	2	41	5	20303.6	21936.7	4.07	196.3	139	47.9	21.5	0	76.2	5.1	5.94	1.63	0	4.11	1.35	2.89	65.6
64135	2	23	5	11206.3	11903.2	5	273.6	139	57.4	21.9	0	74.9	5.3	5.94	1.6	0	3.75	1.35	2.89	92.9
64137	2	72	1	10125.4	11197.3	3.07	326.3	139	60.8	26.8	0	95.7	5.4	5.94	1.39	0	4.94	1.35	2.89	50.8
64138	1	36	5	20071.7	20337.9	5	273.6	139	75.3	23.5	0	88	5	5.94	1.63	0	4.11	1.35	2.89	67.9
64146	2	47	5	20303.6	21936.7	5	339	137	57.1	25.1	0	83.5	4.8	5.94	1.47	0	5.02	1.35	2.89	52.4
64163	1	48	5	12262.3	12778.1	5	416.4	136	82.4	30.3	1	98.6	5.5	4.885	1.06	0	4.97	2.631	2.689	48.2
64167	2	21	4	16929.8	17652.8	0.14	232	138	47.7	17.1	0	65.6	5.2	4.829	1.68	0	3.72	0.847	1.655	61.7
64173	2	38	4	17430.9	17517.8	1.06	243.9	136	51.5	21.2	0	80.9	8.8	5.94	1.32	1	5.56	1.35	2.89	68
64255	1	23	4	13859.2	14321.5	5	452	137	64.7	22.1	0	78.1	5.3	5.94	1.16	0	4.27	1.35	2.89	33
64261	1	67	5	13639	14339.4	5	255.8	141	75.8	24.5	0	91.6	5.6	5.773	1.09	0	6.13	1.298	4.448	55.2
64286	2	56	5	16109.3	16194.5	5	226	143	59.5	24	0	85.8	5	4.33	1.71	0	5.28	1.095	3.077	76.8
64333	1	46	3	20197.4	20825.6	1.84	226	139	69.1	26.4	0	86.3	5.9	5.662	1.53	2	5.38	1.964	2.948	61.4
64349	2	24	5	11475.4	11965.4	3.07	214.1	137	54.6	18.8	0	72.9	4.1	4.996	1.6	0	3.21	0.418	1.422	33.2
64363	1	22	3	14313.3	17701.1	3.53	380.7	138	89.2	31.4	1	102.3	4.5	5.94	0.98	2	3.93	1.35	2.89	47
64367	2	39	5	20039.5	21581.4	5	392.6	136	54.2	23.3	0	79.8	5.5	5.329	1.14	2	5.4	1.535	3.569	70.7
64374	2	52	5	10700.9	11250.7	4.47	350.9	140	65.5	22.9	0	87.3	5.4	5.94	1.5	0	6.23	1.35	2.89	60.3
64382	1	24	4	14385.7	15533.8	0.22	327.1	140	54.3	17.8	0	68.2	5.2	5.107	1.53	0	4.68	1.061	2.664	48
64397	2	54	5	15714.7	15797.8	5	326.3	139	82.8	35.6	1	106.7	6	5.94	1.53	0	5.59	1.35	2.89	82.3
64406	1	18	2	6999.35	8045.31	1.3	422.3	139	63.9	20.8	0	77	5.3	5.94	1.22	0	4.91	1.35	2.89	62
64415	2	55	5	18525.4	18971.4	3.9	226	142	56.7	20.1	0	83.9	5.8	5.94	1.76	0	5.56	1.35	2.89	77.8
64440	1	40	5	24506.2	24417.6	3.07	392.6	140	83	26.2	0	95.5	5.7	5.94	1.66	0	5.28	1.35	2.89	33
64449	2	18	2	10312.4	10584.2	3.62	327.1	139	60.2	20.7	0	73.4	5.3	5.94	1.34	0	4.06	1.35	2.89	64.4
64489	2	65	4	9991.89	10532.4	2.93	237.9	140	68.1	25	0	95.5	5.9	5.94	1.45	0	5.12	1.35	2.89	67
64498	2	47	5	15747.8	16088.8	5	154.6	137	50.1	20.8	0	79.2	5.5	5.162	1.99	2	5.2	0.779	2.845	39.5
64544	1	69	5	7688.59	7926.54	4.59	339	139	88.5	29.7	1	102.4	6.1	5.773	1.34	0	5.59	1.185	3.698	64.3
64548	2	59	5	17950.5	18045.4	0.24	237.9	140	72.3	27.2	0	101.6	5.4	4.163	1.29	0	4.55	1.558	2.534	39.6
64550	2	62	5	12449.2	12885.7	2.64	249.8	140	59.2	20.9	0	88.9	6.2	5.94	1.58	0	6.23	1.35	2.89	48
64564	2	54	4	19302.7	20091.8	5	303.3	141	59.1	24	0	84.5	5.8	5.94	1.97	0	5.17	1.35	2.89	47.3
64581	2	31	5	14179.9	16215.2	4.63	315.2	139	59.7	21.7	0	78.4	5.3	5.94	2.38	0	4.89	1.35	2.89	46.4
64582	1	59	4	16628.3	17078.5	2.01	261.7	136	66.6	23.5	0	91.5	7.1	5.94	1.27	0	3.41	1.35	2.89	52.8
64584	1	41	5	12471.4	12474	3.07	434.2	137	70.6	24.9	0	88.2	5.9	5.495	1.63	1	5.51	0.96	3.439	71.7
64593	1	47	5	19686.2	19752.6	5	368.8	139	72	24.3	0	89.8	6.1	6.162	1.11	0	4.22	1.14	2.586	75.2
64620	1	36	5	14221.3	14963.4	3.07	237.9	141	64.8	19.9	0	78.8	5.7	7.882	2.51	2	9.93	2.032	6.491	11.8
64643	2	52	5	22561	22680.3	1.65	267.7	139	47.4	19.3	0	66.2	5.4	5.94	1.66	0	5.48	1.35	2.89	98.8
64656	2	54	4	14315	14503.2	5	398.5	142	53.1	23.7	0	88.5	5.6	5.94	1.73	0	6.23	1.35	2.89	86.8
64679	2	38	2	17978.1	18905.3	1.57	267.7	139	58.1	25	0	77	5	4.607	1.53	2	4.78	0.7	2.948	41.1
64680	2	35	5	21116.7	21908.9	3.47	237.9	139	49.8	24	0	79.9	5.5	5.94	1.37	0	4.55	1.35	2.89	38.6
64695	2	38	5	11609	12267.9	3.47	202.2	139	57.2	20.7	0	79.6	5.3	5.162	1.27	2	3.72	0.587	2.198	39.2
64719	2	39	5	18480.9	18518.6	5	226	137	71.9	27	0	89.1	5.6	5.94	1.09	0	6.28	1.35	2.89	38.9
64740	1	45	3	16903.4	16842.3	1.78	345	138	78.5	25.1	0	95.5	7.1	5.94	1.27	0	5.17	1.35	2.89	52.9
64758	1	33	5	20071.7	20986.6	5	279.6	140	70.8	23.5	0	87.8	4.5	5.94	0.93	0	5.59	1.35	2.89	115
64808	1	44	5	16651.7	16721.4	5	321.2	142	72.1	24	0	96.5	5.1	5.94	1.14	0	4.81	1.35	2.89	47.5
64861	2	26	5	19266.9	20089.6	1.72	202.2	141	59.6	22.2	0	88.5	5.2	5.94	1.14	0	3.23	1.35	2.89	32.6
64881	1	33	4	15014	15213.2	0.91	481.8	138	100.2	33.4	1	107.1	6.1	5.94	0.96	2	5.28	1.35	2.89	45.9
64897	1	42	2	12254.8	14641.8	0.81	291.5	142	61	20.2	0	82.2	5.3	5.051	1.63	1	4.99	0.327	3.207	48.5
64914	1	31	5	17165.9	17929.2	3.67	261.7	139	50.5	18.9	0	74.7	5.1	4.829	1.19	0	3.9	1.535	2.017	35.1
64954	2	54	1	10964.9	11022.8	1.82	291.5	141	45	18.6	0	70.5	5.8	4.885	2.17	2	6.13	1.084	3.465	135
64972	1	61	3	7289.56	8219.09	0	386.6	140	57.2	23.2	0	89	5.9	5.94	1.32	0	3.05	1.35	2.89	38.9
65012	2	68	2	12312.4	12851.3	0.45	339	141	68.4	30	1	103.6	7.3	5.94	1.29	0	5.12	1.35	2.89	26.1
65022	2	29	5	13358.5	14155.6	5	237.9	137	57.2	21.7	0	72.6	5	5.329	1.91	0	5.22	1.908	2.431	80.9
65061	1	38	5	19091.2	19659.3	3.22	463.9	138	95.5	29.7	1	104.8	5.8	6.384	1.03	0	3.96	1.344	2.302	40.1
65110	2	23	4	16929.8	18593.7	0.55	232	136	53.8	19.8	0	70	5.3	5.94	1.89	0	4.4	1.35	2.89	29.4
65112	2	60	4	12592.4	13033.9	4.13	208.2	135	48.8	22.5	0	71.1	5.9	5.94	2.09	0	6.54	1.35	2.89	108
65113	1	43	3	11558.1	12085.6	1.3	434.2	138	74.1	24.2	0	87.9	5.5	6.328	1.01	0	6.21	6.593	2.89	58.1
65135	1	55	5	16499.7	16440.1	5	410.4	141	82	27.6	1	96.8	6.3	7.938	1.24	0	5.22	1.931	3.103	48.8
65143	1	62	5	10556	11135.9	2.2	380.7	139	69.9	25.2	0	93	6.2	6.217	1.14	0	3.62	1.355	1.862	84.1
65169	2	59	3	12649.1	13261.5	0	279.6	139	51.3	21.8	0	81.3	5.7	5.94	1.19	0	5.07	1.35	2.89	93.2
65173	2	41	5	12969.8	13038.4	0.65	315.2	138	71.6	28.6	1	92.8	5.7	5.94	1.34	2	4.68	1.35	2.89	44.9
65179	1	48	5	22433.9	22559.5	5	327.1	139	89.3	29.2	1	101.7	10.3	5.94	0.75	0	6.98	1.35	2.89	34.5
65183	1	62	3	8623.18	10090.4	1.34	285.5	139	71.3	25	0	89.5	5.5	5.94	1.27	0	6.83	1.35	2.89	91.6
65184	2	50	1	11446.6	11655	3.07	226	139	55.7	23	0	81.4	5.3	5.94	1.6	0	6.05	1.35	2.89	47.1
65188	2	59	4	14068.8	14242.3	5	416.4	136	72.1	25.7	0	91.5	9.6	12.157	1.06	0	7.29	4.618	2.89	61.6
65191	2	30	5	13124.2	13151	2.3	208.2	137	47.2	18.2	0	73.9	4.8	5.218	1.68	0	4.29	0.847	2.224	77.2
65192	2	52	5	16677.1	16814.6	5	327.1	139	64.9	26.1	0	88.2	5.1	5.94	1.14	1	4.6	1.35	2.89	41.4
65194	1	31	5	13936.8	14121.7	1.84	339	138	73.2	22.5	0	83	5.1	5.107	1.45	0	5.07	1.061	3.129	89.8
65199	2	51	5	17852.7	18282.5	1.33	255.8	138	59.1	24.6	0	87.2	5.4	5.329	1.94	2	5.25	0.418	3.129	57.2
65218	1	74	1	9748.58	13410.1	0.79	392.6	143	56.6	21.4	0	93.9	6.1	5.607	1.22	0	4.24	1.242	2.457	67.7
65225	2	34	5	16411.6	16969.6	5	327.1	136	69	27.3	0	85.8	5	5.94	1.37	0	6.15	1.35	2.89	74.6
65228	2	44	5	16237	17543	5	249.8	138	63.1	27	0	94.5	5.6	5.94	0.98	0	4.65	1.35	2.89	75
65240	1	73	5	11066.5	11628.4	4.08	309.3	140	74.6	24.8	0	97.3	6	5.94	1.03	0	4.47	1.35	2.89	88.4
65241	2	42	4	15147.2	15611.8	1.34	326.3	139	59.4	22.1	0	87.5	5.7	5.94	1.39	0	4.94	1.35	2.89	51.6
65260	2	58	4	13354.1	13424.7	0.91	326.3	139	55.4	24.5	0	85.7	5.5	5.94	1.45	0	5.74	1.35	2.89	51.8
65262	1	35	4	20463.2	21839.8	2.38	404.5	138	63.7	22.8	0	88.6	5	5.273	1.19	0	5.28	1.829	3.258	48.2
65267	2	37	5	14553.3	15099.3	5	243.9	138	59.9	19.1	0	72.8	4.7	5.44	1.42	0	5.17	0.7	3.439	31.5
65268	2	20	4	16929.8	17652.8	4.82	255.8	140	48.3	19.7	0	70.5	5.2	5.94	1.14	0	3.96	1.35	2.89	55.2
65286	1	30	4	20228.2	20656.9	3.82	422.3	140	57.5	21.9	0	75.7	5.7	4.496	1.5	0	6.1	4.448	2.56	58.4
65297	1	72	3	12375.2	14759.3	1.14	386.6	140	82.3	28.2	1	98.1	6.8	6.939	1.6	0	4.53	1.276	2.327	56.4
65303	2	19	3	7588.54	7881.98	0.69	148.7	137	46.5	17.6	0	71.5	4.8	4.829	1.16	0	4.24	0.847	2.689	51.1
65326	2	44	1	12544.2	13448.6	0.92	261.7	137	76	31.3	1	100.7	5.8	8.493	1.16	0	5.33	1.197	3.62	78
65335	1	55	5	14289	14503.5	2.39	422.3	139	91.1	29.3	1	107	5.9	5.44	1.19	0	3.88	0.734	2.353	49.6
65338	2	22	4	16239.2	17454.1	0.22	362.8	138	58.7	22.2	0	77.5	4.5	4.718	1.16	2	3.78	1.942	1.733	81.3
65347	2	30	4	17983.2	18657.9	3.67	339	140	59.8	25.6	0	82.3	5.5	5.94	1.58	2	4.58	1.35	2.89	70.2
65352	1	53	3	11240.3	11199.7	3.07	410.4	140	69.6	22.4	0	87.7	8	7.827	1.37	0	4.01	1.197	2.095	92.4
65384	2	72	3	20267	20898.6	1.68	339	139	48.9	22.1	0	81	6.5	6.439	2.15	0	4.4	0.971	1.81	82.7
65391	1	51	3	11389.8	13662.7	1.91	291.5	140	65	22	0	79.8	5.7	5.384	1.76	2	6.62	0.813	4.5	63.3
65396	1	54	5	12983.4	13800.3	3.07	321.2	137	81.1	28.4	1	104.4	5.8	5.884	1.47	2	3.9	0.734	2.095	43.5
65398	2	80	4	18693.4	19341.7	3.07	309.3	142	50	21.5	0	83.8	6.5	5.94	1.45	0	4.76	1.35	2.89	100
65404	2	27	5	16929.8	18593.7	2.85	249.8	138	42.9	18.7	0	64.8	5.2	4.996	1.4	0	4.09	0.723	2.353	34.5
65410	2	71	5	13838.8	14318.8	3.7	321.2	143	50.8	20.5	0	88.5	6.1	4.774	1.55	0	5.25	1.626	2.948	136
65412	1	41	5	18898.7	19305.9	2.62	368.8	142	61.6	21.4	0	82.8	5.5	5.162	0.93	0	4.19	1.219	2.689	86.5
65416	1	23	5	18088.2	18580.7	2.15	350.9	141	67.4	22.9	0	76.2	5.4	5.051	2.09	0	3.7	0.79	1.241	47.1
65434	2	34	5	15494.2	16562.6	5	350.9	138	52.1	22.3	0	77	4.5	5.94	1.37	0	4.24	1.35	2.89	54.1
65436	1	28	4	15196.9	16091.4	1.1	315.2	139	99.4	31.2	1	106.3	5	5.384	1.01	0	4.65	1.039	3.181	40.4
65443	2	37	5	17978.1	18308.1	4.32	226	138	68.1	24.5	0	88.8	5.7	5.94	1.4	2	5.22	1.35	2.89	46.5
65454	2	36	5	11329.6	11407.4	4.76	321.2	130	56.7	21.5	0	75.9	5.2	5.607	1.16	2	6.88	4.956	2.89	94
65457	1	25	5	13367.4	13988	4.44	297.4	141	75.8	24.9	0	90.3	5.3	5.718	1.37	1	3.72	0.565	2.095	31
65492	2	65	1	11342.7	11512.6	1.07	208.2	143	49.5	20.7	0	83	5.8	5.718	1.6	0	4.99	0.948	2.948	55.6
65505	1	55	5	17839.8	18404.7	5	309.3	139	66.5	22.4	0	87	7.7	7.993	1.53	2	3.59	1.806	1.241	70.4
65539	1	27	5	13367.4	13988	4.44	452	141	78.8	27.1	0	98.2	5.1	5.718	1.27	0	5.53	1.05	3.776	56.7
65571	2	74	1	13446.4	14295.9	0.65	273.6	140	66.5	27.3	0	94.2	6.6	7.327	1.5	0	3.49	1.084	1.5	67.3
65572	2	79	5	15984.9	16163.1	4.92	279.6	142	61.6	25	0	93	5.6	5.94	1.5	0	4.47	1.35	2.89	78.4
65585	2	49	5	21956	22136.9	2.34	261.7	139	51.7	22.5	0	82	5.3	4.94	2.07	0	4.5	0.621	2.146	70.7
65589	1	69	2	10288.3	10907.7	1.02	404.5	141	84.4	29.6	1	108.9	5.3	5.829	0.91	0	3.67	1.298	2.172	80.6
65603	2	63	3	13656.5	13861	1.33	446.1	140	78.6	30.3	1	105.5	6.2	5.94	1.97	0	4.27	1.35	2.89	81.2
65604	1	29	4	9668.68	9970	3.82	475.8	139	71.1	23.7	0	89.6	5.6	5.94	1.42	0	6.52	1.35	2.89	50.2
65625	1	23	5	14690	15450.4	0.73	297.4	131	113.6	38.4	1	126	9.1	13.489	1.14	2	3.83	2.314	1.629	36.3
65629	2	51	2	13281.5	13864.6	1.05	202.2	137	61.6	22.9	0	84.6	5.5	5.94	1.84	0	5.35	1.35	2.89	81.1
65650	2	79	4	20101.6	20798.7	3.07	166.5	140	48.6	20.2	0	83	5.5	5.218	2.09	0	4.97	1.287	2.276	127
65680	2	44	5	16162.2	16822.9	5	237.9	139	60.7	23.9	0	82	5.3	5.94	1.76	0	6.1	1.35	2.89	36.5
65683	1	51	2	7879.75	7851.28	2.01	279.6	140	69	25.2	0	90.3	6.2	5.94	1.01	0	3.88	1.35	2.89	46.2
65711	1	46	3	11113.6	11073.5	3.07	356.9	140	77.5	27.6	1	99.1	7.9	9.104	1.19	2	5.33	1.039	3.672	53
65726	1	23	4	15196.9	16091.4	1.1	285.5	135	53.2	22	0	76.1	5.4	5.607	1.53	0	5.64	1.626	3.362	32
65736	1	71	3	16439.5	17616	1.18	374.7	139	75.6	28.2	1	102.7	6.9	6.717	1.14	0	2.77	1.298	1.034	76.5
65752	1	21	4	14385.7	15565	3.07	327.1	140	68.1	22.5	0	79.5	5.1	5.44	1.37	0	3.85	0.813	2.121	41.2
65758	2	67	2	12403.5	13237	0.65	309.3	140	56.5	24.3	0	84.2	7.1	7.993	1.4	0	3.67	1.185	1.733	60.4
65781	2	41	4	15091.6	15171.4	1.15	410.4	137	66.2	27.5	1	88.6	7.5	7.216	1.01	0	5.53	1.806	3.698	39.4
65799	1	21	4	15572.1	16108.2	4.44	309.3	138	86.2	27.9	1	91	5	5.94	1.01	0	3.72	1.35	2.89	140
65812	1	30	5	14894.8	16100.1	1.35	249.8	140	69.9	21.9	0	79.7	5.9	5.384	1.09	2	4.63	0.835	3.155	61.3
65820	1	77	2	9681.89	10696.9	0.74	517.5	141	63.6	26.4	0	91.3	6	5.94	1.58	0	4.34	1.35	2.89	47.5
65835	1	18	2	6666.05	7317.49	3.07	404.5	137	74.2	26.1	0	94.6	5.6	6.772	1.45	0	4.24	0.61	2.508	21.9
65863	2	33	5	15817	15849.3	4.59	291.5	138	52.1	19.7	0	78	5.3	5.218	1.71	0	4.63	1.061	2.431	32.8
65878	1	29	4	9177.3	9603.34	1.89	237.9	137	67.8	22.6	0	85.6	9.7	5.94	0.98	0	5.25	1.35	2.89	38.9
65901	1	22	4	11164.4	11468.3	0.09	339	139	73.5	22.3	0	81.5	5.2	5.94	1.4	0	3.67	1.35	2.89	67.6
65905	1	54	1	15728.7	15671.8	4.63	559.1	137	59.6	23.4	0	82.2	5.3	5.94	0.98	0	4.78	1.35	2.89	61.7
65909	1	35	5	19091.2	19659.3	3.78	309.3	140	51.6	19	0	78.1	5.1	5.495	1.06	0	6.28	3.714	3.517	52.3
65910	1	36	5	13602	14414.2	5	505.6	141	94.1	31.1	1	109.2	6	6.217	1.32	0	4.78	0.926	3.051	22.7
65912	1	18	4	9948.02	10353.3	3.07	345	135	71.9	24.2	0	81.6	5.7	5.384	1.09	0	5.51	1.197	3.879	52
65918	2	34	5	15792.3	16329.2	3.07	226	138	47.4	17.9	0	66.2	5.3	5.051	1.78	0	3.49	0.497	1.474	16.6
65931	1	22	2	10141.4	10817.6	3.07	309.3	138	59.1	18.2	0	74.6	4.9	5.384	0.85	0	4.78	4.493	1.862	41.9
65940	2	24	5	13851.7	14498.6	0.92	208.2	139	52.6	21.7	0	75.9	5.2	5.94	1.76	0	6.05	1.35	2.89	77.3
65963	2	60	3	7575.47	7867.86	3.07	309.3	142	65.3	25.8	0	90.9	5.1	5.273	1.6	0	4.14	1.039	2.069	60.1
65990	1	53	2	17232.7	17489.5	3.07	392.6	144	100.4	34.8	1	114.7	6.4	5.94	0.75	0	5.22	1.35	2.89	30.6
66015	1	64	5	7926.3	8333.3	3.06	339	133	70.3	25.1	0	92.3	5.7	5.884	0.93	0	4.71	2.066	2.819	52.5
66068	1	76	3	6945.35	7467.83	0.65	571	141	56.7	21.2	0	84.7	8.9	7.66	1.45	0	5.28	1.773	3.026	95.3
66092	2	68	4	17243.5	17909.1	3.64	315.2	142	65.5	26.3	0	92	5.8	5.94	1.97	1	5.04	1.35	2.89	69.4
66094	1	25	5	14385.7	15565	2.8	428.3	138	65.7	20.8	0	78.7	5.2	5.44	1.34	0	3.93	0.858	2.198	63.5
66108	1	53	1	20111.2	20296.1	0.76	392.6	138	68.7	24.1	0	90.6	4.5	5.94	1.06	1	4.09	1.35	2.89	58.3
66137	1	20	4	12135.7	13397.9	5	333.1	140	74.4	25.6	0	82.1	5.5	5.94	1.24	0	4.32	1.35	2.89	32.3
66138	2	36	5	16579.1	17201.1	5	261.7	139	61.6	22.9	0	82.8	5.3	4.663	1.34	0	4.65	1.039	2.845	47.5
66167	2	23	5	11717.5	12264.7	0.73	356.9	138	64	25	0	83.7	5.1	4.829	1.58	1	3.98	0.858	2.017	20.5
66179	2	23	4	16937	17660.3	0.33	249.8	135	42.3	17.8	0	63.1	4.9	3.997	1.81	2	4.53	0.723	2.379	19.5
66198	2	46	4	11762	11824.2	3.07	249.8	138	55.9	23.1	0	81.5	5.3	5.94	1.73	0	5.97	1.35	2.89	56.9
66202	1	61	1	5201.57	6086.62	3.07	202.2	139	72.6	22.3	0	89.8	6.3	5.884	1.11	0	4.47	1.276	2.767	36.8
66227	1	66	1	6357.47	6706.75	0.64	243.9	140	68.1	25.9	0	92.6	6.9	5.94	1.99	0	5.87	1.35	2.89	61.5
66235	2	33	5	17978.1	18308.1	0.89	279.6	138	58.7	22.8	0	83.2	5.6	6.051	1.16	0	4.19	1.298	2.431	65.6
66239	1	80	5	14765.7	15876.5	5	154.6	133	59.5	22.3	0	83	5.3	5.94	1.73	0	4.99	1.35	2.89	77.4
66240	1	47	4	18194	18423.3	3.69	339	138	73	25.8	0	86.7	5.4	5.662	1.45	0	4.89	1.592	2.715	46.3
66245	1	47	2	18094.8	18029.5	4.42	315.2	138	81.1	26.9	0	88.5	6	5.94	0.91	0	4.29	1.35	2.89	63
66249	2	27	5	18802	20649.8	2.39	237.9	138	57.1	19.1	0	77.8	5	4.94	2.12	0	5.35	0.824	2.845	27.5
66259	1	45	3	16899	17358.6	2.3	333.1	141	61	23.2	0	80.1	6.1	5.662	1.78	0	5.22	0.756	3.103	63.6
66270	1	76	5	12101.5	12967.5	3.07	463.9	139	84.6	29.9	1	108.1	5.9	7.327	1.06	0	4.76	2.608	2.508	84.5
66272	2	29	4	11408.1	12544.8	1.08	267.7	137	67.3	28.8	1	91.2	5.7	5.94	1.66	0	6.44	1.35	2.89	37.1
66280	2	69	1	19159.5	19899	3.07	291.5	142	52.4	22	0	85.2	6	5.995	1.97	0	5.51	1.344	2.922	65.9
66285	1	51	5	17493.1	18732.7	4.81	345	140	80.5	26.6	0	97.4	5.4	5.94	0.98	0	5.84	1.35	2.89	86.6
66287	1	47	5	15341.9	16429.1	5	446.1	138	70.6	24.7	0	86.1	6.1	5.94	1.06	2	6	1.35	2.89	72.5
66299	2	22	3	11232.8	11863	0.82	208.2	137	67	25.9	0	87.7	4.8	5.94	1.09	0	4.22	1.35	2.89	10.6
66310	2	53	3	12649.1	13204.4	0.75	273.6	141	48.3	18.7	0	77	5.5	5.107	1.6	0	4.55	0.982	2.508	57.6
66349	2	24	3	10550.6	12189.9	1.62	273.6	137	76.3	30.5	1	93	5.9	6.439	1.24	2	5.84	1.411	3.957	13.8
66355	1	62	3	7576.47	7992.72	0.73	416.4	140	58	22.9	0	89	5.7	8.16	0.85	0	4.47	3.477	2.017	37
66396	2	46	1	19299.9	19402	1.08	226	135	107.1	41.2	1	128.1	9.1	11.102	0.88	0	4.91	1.942	3.155	40.9
66418	2	26	4	16844.7	17564	4.76	208.2	141	54.1	21.7	0	77.6	4.9	5.94	1.09	0	4.09	1.35	2.89	43.3
66421	1	73	5	12146.1	13015.3	4.23	243.9	140	56.6	22.3	0	89	6.3	5.94	1.19	0	3.44	1.35	2.89	158
66436	2	74	2	18266.5	18835.7	1.18	398.5	139	90.8	35.3	1	110.1	6.3	5.829	1.01	0	3.88	2.123	1.888	78.5
66448	1	44	2	11113.6	11073.5	3.07	386.6	136	78.5	28	1	104	8.2	5.94	1.42	1	5.87	1.35	2.89	119
66449	1	62	5	7289.56	7804.78	3.07	279.6	142	66.7	22.6	0	94.6	6.7	7.383	0.96	0	3.05	0.497	1.862	75.1
66453	2	22	4	16021.9	17903.4	0.48	326.3	139	41.5	19	0	67.3	4.9	4.552	1.53	2	3.31	0.497	1.552	72.4
66475	2	61	2	12403.5	12838.4	3.07	202.2	139	48.1	19.1	0	76.2	5.9	5.94	1.6	0	5.82	1.35	2.89	29.2
66513	1	69	5	7289.56	7804.78	3.07	232	137	100.6	38.2	1	126.8	5.9	5.94	1.4	0	3.15	1.35	2.89	82.9
66515	2	70	5	14786.4	15527.5	5	273.6	141	47.5	20.2	0	75.6	5.6	5.44	2.15	0	5.56	0.824	3.026	55.7
66532	1	48	5	17501.1	17489.1	2.6	523.4	139	71	26.5	0	96.1	5.4	5.94	0.75	0	6.1	1.35	2.89	50.7
66535	1	23	4	11743.3	12063.1	1.43	249.8	139	72.3	21.6	0	76.8	5.8	5.94	1.89	2	4.55	1.35	2.89	43.5
66570	2	28	5	15665.3	17204.8	3.07	279.6	138	49.9	20.1	0	74.4	5.5	5.94	1.5	2	3.8	1.35	2.89	39.2
66582	1	55	5	15216	15234	5	410.4	139	59.4	20.2	0	75.5	5.1	5.495	2.28	0	5.28	0.711	2.664	78.4
66585	1	40	5	15271.2	15463.7	5	327.1	138	80.6	27.1	0	93.3	5.6	4.94	1.34	0	4.76	0.937	2.974	79.4
66608	2	18	2	8501.31	9245.63	1.64	202.2	140	48	20.2	0	66.4	5.5	5.94	1.71	0	4.32	1.35	2.89	43
66623	1	62	4	7289.56	7804.78	3.07	232	138	78.7	26.6	0	101.2	8.1	13.766	1.11	0	3.8	2.179	1.681	89.8
66630	1	58	3	14897.5	15360.9	5	392.6	143	78.6	31.2	1	101.3	6	5.94	1.09	0	6.18	1.35	2.89	68
66633	1	41	5	19564.6	20184.1	5	374.7	141	75.4	25.8	0	87.6	5	5.94	0.93	0	4.32	1.35	2.89	55.1
66635	1	78	5	8637.84	9256.02	3.97	440.2	138	67.3	26.9	0	99	6.2	7.882	0.91	2	4.84	2.506	2.793	88.5
66643	1	39	2	15875.8	17102.2	1.34	362.8	139	70.5	23.9	0	79.7	5.4	5.94	1.45	2	4.01	1.35	2.89	85.4
66655	2	39	3	11609	11632.7	3.07	208.2	138	56.3	25.3	0	88.5	10.6	5.94	1.53	0	3.78	1.35	2.89	36
66663	1	62	5	9355.57	9645.1	5	345	144	69	23.2	0	89.9	5.3	5.607	1.53	0	5.02	1.434	2.845	89.4
66670	1	53	5	13537.1	13488.2	1.43	255.8	140	67	23.4	0	88.5	5.5	5.94	1.24	0	4.27	1.35	2.89	64.4
66679	1	30	4	21280.2	23174.2	4.84	327.1	138	87.6	28.1	1	95.1	5.7	5.718	1.06	0	5.82	4.832	2.89	51.1
66693	1	18	4	11506.9	12095.7	1.78	297.4	136	96	27.5	1	88.6	4.8	5.94	1.34	0	4.65	1.35	2.89	69.1
66710	1	66	5	9082.31	9548.68	1.83	333.1	138	69.6	24.7	0	99	6.6	6.883	0.96	0	4.86	2.01	2.974	37
66712	1	31	5	14221.3	14963.4	3.07	321.2	139	89.6	25.9	0	98.5	6.6	6.939	0.91	0	3.49	1.344	1.965	72
66728	2	71	3	13750.5	15781.2	1.14	469.9	139	60.4	24.6	0	87.3	5.6	7.383	1.09	0	3.93	2.156	1.862	79.5
66736	2	55	5	16178.5	16391.3	5	279.6	141	49.4	18.1	0	69.4	5.5	5.94	1.99	0	5.69	1.35	2.89	82.4
66785	2	60	1	18002.8	18633.9	3.82	303.3	139	43.7	20.3	0	72.2	5.7	4.94	1.71	0	5.59	1.208	3.336	58.9
66807	1	29	5	9177.3	9603.34	0.45	493.7	140	61.5	19.8	0	82.3	5.4	5.94	1.24	0	4.91	1.35	2.89	32.7
66811	1	29	5	9177.3	9548.32	3.07	374.7	138	80	29.2	1	97.5	5.4	5.495	1.42	0	6.31	2.597	3.698	65.4
66822	1	19	3	8432	8807	0.71	416.4	138	88.7	32	1	100.8	5.8	5.94	0.96	0	5.17	1.35	2.89	35.3
66839	2	25	5	11696.2	12195.6	0.41	214.1	139	49	17	0	71.7	5.2	4.94	1.34	0	4.01	1.005	2.198	75.6
66847	1	31	3	16505.3	17550.8	4.32	345	140	70.6	24.8	0	82.4	5.4	5.94	0.88	2	4.65	1.35	2.89	35.9
66872	1	37	5	22424.1	23525.9	3.47	267.7	140	97.2	30.5	1	107.5	5.4	5.94	1.16	0	6.03	1.35	2.89	26.7
66875	2	69	4	10760.5	11342.5	1.22	267.7	145	63.6	24.1	0	86.4	5.4	5.495	1.14	0	4.32	1.05	2.689	36.7
66881	2	40	5	20303.6	20411	2.33	261.7	139	54.2	21.7	0	83.1	5.5	5.607	1.81	0	5.66	1.016	3.388	92.8
66905	2	25	5	18802	20649.8	2.2	321.2	140	48	18.7	0	68.8	5.2	4.607	1.86	0	4.34	0.655	2.172	35.5
66907	2	37	2	11105.6	11128.2	2.5	362.8	140	67.3	28.3	1	96.5	5.2	5.718	1.19	0	6.08	1.219	4.319	44.7
66914	2	51	3	12162	12226.3	5	196.3	142	51.7	21.2	0	76	4.7	5.551	2.2	0	5.4	0.7	2.896	107
66923	2	47	5	17623.3	17855.1	5	119	143	74.3	27.2	0	91.8	5.8	5.94	2.02	0	4.24	1.35	2.89	250
66928	2	64	1	7118.7	7393.45	3.07	249.8	141	50.9	22.4	0	88.5	6.6	5.94	1.22	0	3.34	1.35	2.89	74
66933	1	34	5	16770.1	16992.5	3.07	303.3	138	72.4	21.1	0	77.7	5.4	5.162	1.42	0	3.54	0.632	1.836	33
66938	2	62	1	17248	22917.9	2.29	380.7	140	60.9	27.2	0	84.6	5.4	4.441	1.47	0	5.09	1.558	2.896	74.1
66961	1	36	5	19144.7	19850.4	3.67	422.3	137	82.1	25.3	0	94.5	5.8	5.551	1.14	0	5.95	2.969	3.439	56.8
66991	1	24	4	14313.3	14703	4.42	321.2	139	75.9	24.3	0	88.5	6.1	5.94	1.27	0	6.44	1.35	2.89	43.1
67007	2	40	4	19247.3	19528	3.74	315.2	137	57.8	23.4	0	80.2	5.6	5.94	1.09	0	5.38	1.35	2.89	27.7
67012	2	34	4	14138.6	14167.5	0.91	368.8	142	77.2	31.4	1	101.7	6	5.94	0.98	2	4.34	1.35	2.89	47.2
67056	1	54	2	11551.7	11723.9	3.07	255.8	136	90.6	30.2	1	107.6	5.7	5.829	1.32	1	5.28	1.49	3.284	43.9
67121	1	39	4	19091.2	19659.3	0.89	541.3	140	85.5	28.5	1	98.5	5.9	5.829	1.01	0	4.68	2.642	2.457	48.5
67144	1	54	5	13629.7	14595.5	5	356.9	138	73.1	24.7	0	97.5	6.1	7.66	1.03	0	5.28	0.948	3.801	36.6
67157	2	18	2	6937.46	7435.68	3.07	178.4	138	60.8	23.3	0	78.7	5.5	5.94	1.58	0	3.9	1.35	2.89	51.9
67159	1	80	5	11550.2	12419	1.08	428.3	140	64	23.9	0	88.4	6.7	5.94	1.42	0	4.01	1.35	2.89	75.7
67189	2	70	3	12813.7	14706	1.43	249.8	137	59.6	27.1	0	91	7.8	5.162	1.81	2	7.14	2.235	4.293	91
67223	1	40	3	18898.7	22670.2	0.74	368.8	141	58	21	0	76.8	5.4	5.94	1.53	0	4.53	1.35	2.89	62.4
67228	1	41	3	14823.3	15546.7	2.62	374.7	142	84.1	26.6	0	106	5.2	5.94	0.98	0	4.53	1.35	2.89	63.2
67245	1	27	2	9177.3	9548.32	3.07	356.9	139	65.5	23.2	0	78.6	5.3	5.94	0.91	0	6.78	1.35	2.89	38.9
67249	2	58	4	16663.2	16751.3	1.65	119	141	70.4	24.6	0	88.8	5.8	5.94	1.22	0	4.06	1.35	2.89	27.9
67274	2	46	1	19150.6	19251.9	2.68	220.1	138	52.6	21.5	0	80	5.1	3.886	1.47	0	7.32	1.626	5.094	77.8
67283	2	56	5	12441.7	12605.4	5	309.3	143	63.3	27.4	0	95.9	5.8	5.718	1.03	0	4.14	1.253	2.534	36.5
67308	1	21	3	10131.7	10407.6	1.07	463.9	143	86.1	26.7	0	99.2	5.1	5.551	1.22	0	4.76	0.858	3.155	44.7
67332	2	45	5	13749	14311.1	1.89	374.7	140	66.7	28.8	1	93.3	5.9	6.606	1.11	0	7.29	1.411	5.534	41.4
67342	2	48	1	12770.4	13002.9	0.82	214.1	138	61.6	24.3	0	86.1	5.1	5.94	1.55	0	4.34	1.35	2.89	61.9
67353	1	61	5	8883.46	9371.52	5	267.7	138	71.2	22.7	0	87.3	5.6	5.94	2.09	0	6.39	1.35	2.89	87.7
67362	2	47	1	13219.8	13289.7	1.91	356.9	140	68.4	27.9	1	99.4	5.8	5.995	1.24	0	6.59	1.569	4.629	52.3
67370	1	41	4	19184.3	20543.8	5	410.4	136	54.3	19.1	0	73.9	4.9	5.94	1.42	2	5.46	1.35	2.89	91.1
67399	2	55	3	11428.7	11636.8	1.65	333.1	143	54.1	24.1	0	83.7	6	5.94	1.4	0	6.85	1.35	2.89	26.9
67400	1	61	5	9355.57	9645.1	3.06	398.5	138	76	27.6	1	95.8	7.6	10.769	1.34	0	3.57	1.016	1.758	36.5
67408	2	52	3	14647.2	15007.5	1.43	249.8	138	61.8	25.4	0	86.3	5.3	5.94	1.37	0	4.34	1.35	2.89	67.7
67417	2	58	5	19329.4	19798.3	5	321.2	144	49.6	20.5	0	75.5	5.5	5.495	1.53	0	4.94	1.682	2.638	125
67427	1	24	5	14313.3	14977.8	5	463.9	139	108.9	37.7	1	115.3	5.5	5.94	1.03	0	4.5	1.35	2.89	53.9
67431	1	61	2	5526.67	5830.3	3.07	345	141	64.2	21.8	0	85.7	4.8	5.94	1.32	1	4.09	0.881	2.353	41.9
67435	1	80	5	12101.5	12967.5	0.82	303.3	137	48.6	16.4	0	70.6	6	5.94	1.22	0	5.3	1.35	2.89	127
67439	2	36	5	21619.3	21663.4	1.72	190.3	138	77	30	1	88.5	5.2	5.384	1.55	0	4.24	0.768	2.327	33
67488	1	29	5	12241.2	12961.7	3.21	297.4	138	68.6	22.8	0	81.8	5.5	5.051	1.6	0	4.94	1.039	2.87	28.3
67502	1	56	5	10976.8	11141.5	5	315.2	139	73.4	24.7	0	91.3	5.7	5.94	1.47	0	4.32	1.35	2.89	65
67525	1	67	5	10497.3	11239.2	0.33	380.7	142	78.4	26.7	0	94	6.1	5.94	1.14	0	4.47	1.35	2.89	71.9
67560	1	68	1	13527.7	14342	0.59	315.2	141	52.5	20.6	0	76.4	4.6	5.94	1.99	2	4.47	1.35	2.89	58
67591	1	40	5	11113.6	11678.1	3.47	267.7	141	67.2	23	0	89.4	5.3	5.107	0.91	0	3.93	0.892	2.612	52.3
67603	2	62	4	17243.5	17909.1	5	166.5	140	61.7	26.6	0	79.7	5.4	4.496	1.45	0	4.24	0.655	2.483	55.2
67604	2	24	5	13820.2	14410.4	1.43	255.8	140	53.5	19.6	0	72.7	5.3	5.94	1.81	0	5.17	1.35	2.89	55.4
67607	2	63	3	17248	19146.1	4.96	249.8	141	54.7	22.6	0	82.7	5.3	5.94	2.28	0	6.57	1.35	2.89	78.1
67613	2	21	4	11739.3	12617.5	1.83	321.2	137	75.9	29	1	84.6	5.2	5.051	1.03	2	4.32	2.066	2.327	46.3
67629	2	70	5	18698.2	19635.3	3.07	452	138	56.2	23.7	0	85.9	5.1	5.384	1.24	0	10.37	1.242	8.56	62.5
67646	1	48	4	11113.6	11678.1	0.93	273.6	139	73.1	25	0	88.6	5.5	4.94	1.22	2	5.38	1.253	3.595	62.8
67696	2	67	3	18695.2	19350.6	1.68	404.5	136	56.5	23.5	0	92.7	7.1	4.718	1.37	0	5.46	1.445	3.414	97.2
67700	1	69	4	9883.24	10581.8	0.78	523.4	133	67.8	24.3	0	91.3	13.9	5.94	1.19	2	2.74	1.35	2.89	73.8
67737	2	25	5	10800.4	11406.3	5	255.8	142	45.1	17.9	0	68.2	5.2	5.94	1.91	0	5.17	1.35	2.89	65.3
67754	2	36	5	14010.5	14536.2	5	273.6	140	52.5	23.2	0	81.2	6.3	4.996	1.99	2	8.25	1.276	5.663	65.3
67773	2	60	5	17243.5	17909.1	3.44	321.2	141	53.8	21.4	0	83.5	4.7	5.94	1.22	0	5.09	1.35	2.89	162
67795	1	41	3	11113.6	11073.5	3.07	226	138	103.1	34.9	1	88.5	10.7	5.94	0.8	0	3.75	1.35	2.89	39.9
67824	1	40	5	15851.6	15794.3	5	285.5	139	64.8	21.3	0	82.2	5.4	5.94	1.29	1	4.78	1.35	2.89	57.1
67841	1	58	5	11498.8	11546.9	5	458	139	72.4	25	0	94.9	5.5	5.051	1.24	2	5.84	2.111	3.646	36.9
67854	1	80	3	12101.5	13370.1	0.65	374.7	139	70.1	25.7	0	94.8	6.1	6.55	1.76	0	4.45	0.79	2.327	104
67855	1	58	5	11498.8	11546.9	5	333.1	140	61.6	25.5	0	88	6.1	6.273	1.37	2	5.95	1.231	4.008	44.3
67857	2	25	5	16021.9	17471.9	1.79	309.3	137	46.3	18	0	71	5.1	5.94	1.73	0	4.03	1.35	2.89	67.9
67864	2	22	4	15735.6	16455.7	5	267.7	139	49.9	22.3	0	75.1	5.3	5.94	1.09	1	3.85	1.35	2.89	37.7
67865	1	59	5	17121.4	17378.3	3.9	386.6	136	75.8	27.4	0	99.3	6.7	5.94	1.14	0	6.15	1.35	2.89	49.8
67870	2	20	5	10345.8	11593.9	3.23	309.3	139	63.4	23	0	72.3	4.5	4.996	2.22	0	4.78	0.508	2.327	54.1
67887	2	67	4	17243.5	17909.1	5	345	138	57	23	0	80.8	6	5.162	1.73	2	4.68	0.644	2.664	90.1
67891	2	29	5	17204.7	20747.6	5	160.6	137	58.6	22.5	0	73	5.4	5.218	1.53	0	4.42	0.677	2.586	55.5
67915	1	24	5	15976.5	17286.2	2.2	440.2	142	65.7	21.5	0	80.9	5.5	5.662	1.37	0	5.3	1.897	3.051	23.1
67924	2	45	5	19150.6	19611.7	4.47	345	140	79.7	31.7	1	105.8	5.6	5.94	1.45	0	5.04	1.35	2.89	41.1
67926	2	40	5	15819.5	17091.9	5	350.9	139	66.5	26.1	0	90.7	4.9	5.94	1.84	0	5.09	1.35	2.89	75.9
67927	1	32	5	15137.1	17738.8	5	404.5	142	74	23.9	0	87.8	5.5	5.94	1.29	0	4.76	1.35	2.89	76.7
67938	2	27	5	16026.3	19326.5	5	255.8	140	53.4	21.9	0	68.5	5.2	5.218	1.78	0	5.33	0.948	3.103	78.4
67958	2	43	3	9131.45	11051.6	3.07	350.9	140	73	29.2	1	88.5	7.3	5.94	1.03	0	7.14	1.35	2.89	58
67991	1	57	2	11690.4	12095.6	0.92	285.5	138	68.2	22.8	0	89	7.7	5.94	1.55	1	5.53	1.35	2.89	34
68007	2	33	4	23038.7	23822	1.92	255.8	136	56.9	21.6	0	82.8	5	5.94	1.99	0	4.24	1.35	2.89	28.8
68023	1	25	5	9177.3	9548.32	3.07	422.3	141	67.7	23.1	0	77.7	5.3	5.94	1.32	0	6.23	1.35	2.89	39.8
68061	2	35	5	21619.3	21815.3	3.92	261.7	139	50	20.5	0	78	5.5	5.329	1.84	2	5.22	0.881	2.974	28.2
68075	1	59	4	15693.7	16353.8	1.79	386.6	140	71.3	24.8	0	90.2	5.8	5.94	1.06	2	5.02	1.35	2.89	47
68078	2	38	3	13392.2	13834.5	5	267.7	138	65.8	25.8	0	89.6	5.7	5.94	1.47	0	4.58	1.35	2.89	74.1
68080	2	39	4	19741.2	19920.2	0.74	232	145	54.3	23.5	0	79.4	4.9	5.94	2.12	2	6.59	1.35	2.89	64.8
68093	1	47	2	18186.3	18752	3.74	374.7	138	83.2	28	1	96	6.1	5.94	1.37	2	4.65	1.35	2.89	27.4
68112	1	52	5	17950.7	18011.3	4.44	374.7	138	93.7	31.8	1	105.5	5.6	5.94	1.4	0	3.98	1.35	2.89	66.5
68124	1	22	4	14385.7	15565	2.3	440.2	139	57.1	21.3	0	71.2	5	5.94	1.22	0	4.47	1.35	2.89	67.3
68127	2	50	3	11446.6	11863	2.01	160.6	142	57.7	23.3	0	78.7	5.5	4.718	1.76	2	5.4	1.129	3.129	82.1
68135	1	50	4	16590.1	17115.4	5	345	141	86.2	29.5	1	104.2	6.7	5.94	0.75	0	6.54	1.35	2.89	67.5
68137	2	68	2	9991.89	10532.4	1.72	368.8	141	62	24.3	0	94.6	5.7	5.94	1.42	2	6.05	1.35	2.89	34.8
68142	1	36	5	15732.5	16321.9	2.75	345	139	61.3	21.7	0	74	5.4	5.94	1.78	0	5.43	1.35	2.89	79
68157	2	24	4	14756.4	15386.6	4.59	327.1	141	52.9	20.8	0	74	5.3	5.94	1.53	0	4.16	1.35	2.89	32.3
68159	1	66	5	12580	13271.1	2.15	446.1	139	97.9	33.3	1	112.5	5.8	6.106	0.88	2	4.76	3.669	2.198	83.5
68178	1	18	4	9923.45	10376.3	0.89	309.3	139	87.8	27.4	0	87.4	5.2	5.94	0.85	0	4.29	1.35	2.89	47.8
68206	2	35	5	17978.1	18308.1	3.22	148.7	137	86.8	33.3	1	105.4	5.3	4.607	1.34	0	4.76	1.118	2.896	30.7
68210	1	27	5	9177.3	9548.32	4.59	440.2	140	60.5	22.4	0	77.2	5.3	5.94	1.58	0	3.7	1.35	2.89	36.8
68226	2	38	5	20039.5	21581.4	5	166.5	138	59.6	24.4	0	85.9	5.6	5.329	1.4	2	4.47	1.287	2.483	72.1
68247	2	80	3	12833.8	13278.9	3.07	226	140	29.1	13.4	0	56.2	5.7	6.106	2.35	0	5.22	1.14	2.353	130
68255	1	60	5	6800.6	7011.07	1.62	345	140	74.9	26.2	0	100.6	6	5.94	1.37	0	5.22	1.35	2.89	25
68279	1	20	4	14425	15274	2.01	345	139	70.3	24.9	0	83.3	5.5	5.94	1.11	0	4.65	1.35	2.89	40
68283	2	54	3	13155	13224.6	3.7	214.1	140	65.3	26.7	0	92.8	6.9	5.94	1.24	0	6.96	1.35	2.89	48.5
68309	1	57	5	16499.7	16747.3	1.33	380.7	135	62.2	23.4	0	87.8	5.4	5.829	1.16	2	6.41	2.292	4.189	89.3
68310	2	47	5	20303.6	21936.7	3.67	315.2	136	72.7	28.5	1	93.1	5.1	5.94	1.11	0	4.29	1.35	2.89	71.4
68342	1	59	1	16499.7	16440.1	1.38	315.2	135	58	21.3	0	73.5	4.8	5.44	1.06	0	6.1	1.355	4.422	64.7
68354	1	45	4	14879.7	14825.9	0.69	339	138	73.1	25.5	0	94.8	5	5.162	0.8	0	6.13	4.347	3.336	61.4
68374	1	45	5	20696.7	21333.3	5	333.1	136	61.8	24.1	0	86.5	5.4	5.94	0.96	0	6.39	1.35	2.89	57.6
68380	2	43	5	17623.3	17855.1	5	220.1	139	68.4	27.4	0	90.5	5.1	5.94	0.96	0	4.24	1.35	2.89	32.1
68387	2	70	5	12296.4	12433.5	4.08	249.8	142	70.3	27.8	1	95.8	6.2	5.94	1.47	0	3.8	1.35	2.89	89.4
68416	1	63	3	8623.18	10090.4	0.63	410.4	142	63.8	22.3	0	89.5	8.5	9.381	1.24	2	4.73	2.247	2.457	31.7
68424	1	72	1	16828	23148.5	2.29	374.7	139	58.5	26.8	0	92.8	5.5	5.44	1.24	0	3.21	1.14	1.448	44.8
68446	2	68	5	11838.4	12295.4	2.72	202.2	140	44.1	18.9	0	76.8	5.6	5.384	0.91	0	5.79	4.019	3.051	78.9
68450	2	47	4	21481.1	21698.6	3.31	273.6	139	56.1	20.4	0	71.8	5.3	5.495	1.99	0	5.25	0.79	2.896	95.9
68465	2	80	1	13689.4	14234.7	0.89	487.7	142	59.2	27	0	94.7	6.4	5.94	1.47	2	3.62	1.35	2.89	69.9
68470	1	56	3	12158.1	12114.1	3.7	303.3	141	66.7	23.5	0	87	5.2	5.94	1.24	0	4.86	1.35	2.89	70.8
68484	1	47	4	10846.1	10859	1.84	386.6	138	76.3	26.4	0	93.5	6.4	5.94	0.67	2	5.07	1.35	2.89	59.5
68493	1	29	5	11770.1	12287.3	1.08	285.5	133	69	21.7	0	82.1	5.3	5.218	0.91	0	3.54	1.039	2.172	38.6
68507	2	49	5	25189.1	25556.4	4.76	309.3	145	60.3	25.8	0	84	5.5	5.94	1.45	2	5.22	1.35	2.89	44.5
68544	1	66	4	8623.18	9096.94	2.28	220.1	138	63	25.1	0	91.2	5.2	5.94	1.24	0	5.51	1.35	2.89	67.4
68558	2	62	1	17243.5	17998.3	0.26	345	140	64.2	24.3	0	94.9	5.6	5.94	1.03	0	4.58	1.35	2.89	39.2
68564	2	35	4	20039.5	21581.4	5	190.3	138	47.7	18.4	0	76	5.3	5.94	1.29	0	3.59	1.35	2.89	39.8
68565	2	65	5	14102.4	14646.7	5	285.5	135	51.6	22	0	84.7	5.5	4.496	1.76	0	6.28	0.881	4.112	143
68571	1	53	4	10562.5	10524.4	0.65	285.5	138	87.1	25.3	0	103	8.5	6.217	1.34	2	5.59	1.389	3.595	42.9
68573	1	64	2	10288.3	10853.6	3.24	249.8	140	57.1	21	0	84.9	5.4	4.996	1.45	2	6.62	1.603	4.448	79.4
68593	2	63	5	14745.1	14965.9	5	285.5	139	57.1	21.8	0	76.6	5.5	5.718	2.38	2	5.51	1.14	2.612	179
68601	1	26	4	9956.6	10266.9	0.73	362.8	140	63.9	22	0	84.2	5.4	5.273	1.01	2	4.71	3.511	2.095	33.3
68623	1	28	4	11279.6	11667.9	5	541.3	137	87	24.5	0	93.3	5.4	6.495	1.34	0	7.96	3.229	5.146	36.3
68635	2	58	4	19183.1	19284.6	5	309.3	141	55.7	23.4	0	90.1	6.1	5.94	1.24	0	6.18	1.35	2.89	37.4
68640	2	28	5	12412.3	12980.4	3.7	220.1	140	48.1	19.6	0	70.5	5.4	5.94	1.89	0	4.03	1.35	2.89	47.3
68655	1	19	4	9948.02	10353.3	1.84	326.3	139	47.5	18	0	64	5.3	5.94	1.37	0	5.12	1.35	2.89	42.9
68663	2	48	3	14101.1	15807.7	1.3	321.2	140	75.3	28.7	1	85.3	5.1	5.94	1.16	2	4.86	1.35	2.89	53.7
68675	2	73	5	18481	19056.9	4.63	237.9	134	53	24	0	81.3	5.4	4.996	2.12	0	4.6	0.847	2.095	77.2
68686	2	25	5	18802	20608.5	2.45	178.4	141	48.9	19.1	0	66	5.4	5.107	1.27	0	4.37	0.61	2.819	69.1
68711	1	26	5	12084	12472.8	5	339	138	81.3	26.7	0	82.6	5.1	5.107	1.32	0	3.54	0.79	1.862	74.8
68748	1	70	4	18239.9	19545.3	1.68	327.1	135	76.2	26.7	0	99	6.4	6.273	1.16	0	4.34	1.513	2.483	47.4
68769	2	56	5	14680.5	15280.6	5	226	140	55.5	23	0	80.5	6.1	5.551	1.22	2	5.95	1.14	4.215	35.2
68775	2	18	3	6226.95	6291.9	3.07	374.7	138	82.6	32.8	1	93.7	4.6	5.94	1.06	0	4.01	1.35	2.89	43.8
68780	1	78	5	16632.5	17822.9	4.63	279.6	140	69.5	27.5	1	94.6	5.5	5.94	1.71	0	4.5	0.677	2.483	64.3
68781	1	34	5	13936.8	14121.7	2.3	392.6	140	63.9	21.6	0	78.1	5.7	5.995	1.63	0	4.99	0.61	3.077	69
68812	1	42	4	19184.3	19115	2.33	404.5	139	77.5	24.9	0	85.4	5.5	5.94	1.19	2	4.34	1.35	2.89	70.9
68825	1	51	1	16590.1	17628.6	0.33	374.7	141	51.3	19.5	0	77.2	5.7	5.607	1.71	2	4.6	0.632	2.612	45.8
68827	1	43	5	17046.3	17890	4.1	440.2	141	80.8	24.6	0	90.3	5.5	5.995	1.42	0	4.42	1.423	2.353	71.7
68828	1	24	5	10141.4	10448.1	5	458	142	66.3	22.9	0	81.5	5.3	5.94	1.27	2	4.6	1.35	2.89	55.9
68830	2	39	5	13027.3	13104	3.07	261.7	138	62.3	26	0	92.7	5.4	5.384	1.84	2	4.71	0.79	2.508	66.5
68846	2	49	5	23742.8	24089	5	237.9	143	79.3	37.3	1	98.5	6.4	5.94	1.11	0	4.81	1.35	2.89	104
68873	2	24	5	16131.7	16820.6	0.66	410.4	139	134.6	47.5	1	147.6	6.9	7.105	0.88	2	5.48	3.014	3.233	29.2
68912	2	80	1	9509.33	9839.13	2.5	350.9	139	37.4	17.6	0	76.9	5.2	6.384	1.14	0	4.06	1.355	2.302	54.6
68931	1	22	4	14425	15274	2.01	410.4	140	75.6	24.4	0	83.8	5.2	5.94	1.55	0	5.35	1.35	2.89	36.3
68989	1	34	3	13602	14463.6	2.46	404.5	141	93.8	32.4	1	105.5	5.4	5.94	0.75	1	5.69	1.35	2.89	44.3
68993	2	34	3	19005	19043.8	0.24	160.6	138	65.4	26	0	92.7	5.4	4.885	1.53	0	5.56	0.914	3.62	18.8
68996	1	24	4	14385.7	15565	1.84	333.1	139	65.7	20.6	0	78	5.4	5.94	2.04	0	3.85	1.35	2.89	56.5
69009	1	56	5	18416.8	18519.9	3.67	315.2	141	79.5	26.8	0	96.4	5.5	5.94	0.91	2	3.67	1.35	2.89	53.1
69031	1	22	3	15196.9	17064.9	2.3	410.4	141	60.6	19.8	0	74.5	5.2	4.885	1.45	0	5.87	0.982	3.982	42.6
69056	1	39	5	13593.6	14526	1.08	291.5	142	62.1	21.1	0	85.5	5.6	5.94	1.16	0	5.59	1.35	2.89	52.5
69062	2	70	3	10832	11374.9	3.07	434.2	141	65.5	27.3	0	95.4	6.1	5.94	1.29	0	4.27	1.35	2.89	100
69065	1	28	5	14313.3	15171.9	2.75	392.6	136	66.7	22.3	0	81.3	6.1	5.94	1.42	0	5.53	1.35	2.89	39.3
69112	2	23	4	16929.8	18556.5	1.1	297.4	139	54.4	20	0	88.5	5.2	5.94	1.78	0	3.65	1.35	2.89	38.3
69147	1	39	5	17605.6	18470.7	5	291.5	138	74.2	25.6	0	90.9	5.3	5.94	1.06	0	3.41	1.35	2.89	50.3
69165	1	72	5	18239.9	19545.3	3.67	380.7	141	60.2	21.7	0	84.1	5.6	5.94	1.45	0	6.08	1.35	2.89	76.9
69178	2	28	4	10800.4	11472	0.45	315.2	141	42.4	18.7	0	65.8	5.5	5.94	1.84	0	3.93	1.35	2.89	41.2
69199	1	60	2	6814.04	7682.94	3.07	416.4	136	72.6	24.4	0	96.4	12.1	5.94	0.7	0	6.15	1.35	2.89	23.9
69200	1	34	5	22957.8	23425.4	3.92	463.9	139	78.6	26.1	0	95.5	5.5	5.995	1.42	0	5.48	1.818	3.233	51
69201	2	44	5	20834.8	21091.8	5	315.2	139	86.8	31.3	1	97.4	5.6	6.217	1.03	0	5.17	3.669	2.457	78.4
69205	2	47	3	14872.2	15689.8	1.61	362.8	136	75.2	29.5	1	101.4	7.9	7.993	1.24	0	6.05	2.348	3.724	56.1
69221	2	51	5	17950.5	18684.3	5	285.5	138	55.8	21.8	0	75	5.6	5.94	1.63	2	5.48	1.35	2.89	45.1
69241	1	36	5	19332.8	19683.5	5	392.6	139	98.5	33.3	1	113.2	5.6	5.94	1.03	0	4.22	1.35	2.89	48.3
69270	1	66	4	9048.96	9513.61	3.07	475.8	137	56.5	21	0	83.3	5.9	5.94	1.09	1	4.78	1.35	2.89	48.4
69277	1	24	5	14313.3	15171.9	2.94	434.2	140	75.2	24.8	0	89.6	4.9	5.329	1.11	0	3.78	2.89	1.345	50.8
69286	1	39	5	19096.4	22378.7	5	285.5	137	81.3	25.9	0	98	5.6	5.884	1.24	0	5.72	1.705	3.698	50.3
69325	2	36	5	20039.5	21176.9	5	214.1	139	74.5	31.7	1	95.2	5.6	4.774	1.29	2	4.29	1.344	2.379	64.6
69328	2	71	5	13496	13916.5	4.23	297.4	142	40.2	19	0	70.5	6.1	5.94	1.71	0	3.26	1.35	2.89	193
69392	1	35	5	13147.6	13793.6	4.59	327.1	140	81	27.4	0	92	5.3	5.94	1.45	2	5.02	1.35	2.89	44.1
69402	2	59	5	14262.4	16582.2	5	404.5	140	65.7	26.2	0	98.2	6.4	7.105	1.58	0	5.53	0.982	3.517	52.2
69425	2	66	5	15268.2	15857.5	5	243.9	140	64.7	27.5	1	97.5	6.8	5.94	1.63	0	5.82	1.35	2.89	78.8
69430	2	67	1	14102.4	14719.6	1.02	398.5	140	63.1	25.7	0	103.1	5.5	4.663	1.29	0	6.23	1.242	4.37	375
69443	2	29	4	11378.6	11910	3.82	232	140	52.6	20.1	0	74.4	5.4	5.94	1.45	0	3.08	1.35	2.89	29.8
69487	1	21	4	14852.7	15542.2	3.9	327.1	142	74.6	22.4	0	79.9	5.8	5.94	1.5	0	4.89	1.35	2.89	59.6
69489	2	62	4	12941	13394.8	5	362.8	139	75.7	30.9	1	104.2	6.8	5.94	0.98	2	6.47	1.35	2.89	82.7
69495	2	22	3	16239.2	18510.1	1.1	261.7	139	55.6	20.1	0	69.9	5.1	4.885	1.24	0	3.96	0.61	2.431	53.2
69497	1	26	4	13749.8	14666.6	0.78	416.4	138	67.5	24.4	0	75.9	5.3	5.94	1.4	1	3.13	1.35	2.89	77.5
69504	1	54	5	13002.5	13402.5	4.59	362.8	140	64.9	21.5	0	78.7	5.5	5.718	1.29	0	4.37	1.05	2.586	48.9
69510	1	19	4	6558.31	6849.98	0.28	452	142	54.2	19.3	0	71.9	4.8	5.94	1.97	0	4.78	1.35	2.89	43.3
69532	2	47	3	19150.6	19847.2	1.81	333.1	138	62.3	26	0	93.6	6	4.829	1.03	0	4.19	1.106	2.638	75.4
69546	1	26	5	15976.5	17286.2	2.39	350.9	139	56.5	17.3	0	71.2	4.8	4.829	1.68	0	4.86	0.7	2.87	16.4
69569	2	61	4	17243.5	17909.1	2.15	339	140	49.7	21.1	0	72.2	5.3	5.107	1.97	0	5.64	1.118	3.155	75.3
69571	1	19	4	11506.9	12032	1.48	321.2	137	58.6	21.5	0	73.3	4.9	4.996	1.4	2	4.09	0.824	2.302	72.7
69572	2	42	4	13568.7	14164.4	1.61	255.8	137	55.6	20.1	0	88.5	5.4	5.94	1.45	0	4.99	1.35	2.89	44.9
69587	1	77	5	16823.7	18089.2	3.64	255.8	133	55.4	23	0	81.2	5.6	5.94	1.63	0	4.14	1.35	2.89	61
69613	2	27	4	11739.3	12336.3	5	255.8	139	61.2	23.5	0	78.3	5.1	4.607	2.35	2	4.99	0.802	2.276	30.2
69624	1	67	3	11145.6	11717.9	3.07	273.6	139	48.4	16.2	0	66.3	5.4	5.995	1.68	0	4.84	1.287	2.56	36.8
69644	2	64	5	11838.4	12295.4	1.8	374.7	140	70.9	28.6	1	91.6	5.7	6.051	1.29	2	4.14	0.892	2.431	104
69649	1	27	5	14385.7	15533.8	1.84	339	138	111.1	35.2	1	113.7	5.2	5.107	0.98	0	4.55	3.602	1.914	69.3
69652	2	74	1	12833.8	13278.9	1.08	273.6	140	44.5	21.5	0	76	6.4	5.94	1.37	0	3.52	1.35	2.89	20.5
69661	2	57	1	11446.6	11507.1	0.45	249.8	102	49.4	22.1	0	79.1	5.8	5.94	1.63	0	4.53	1.35	2.89	75.3
69672	1	69	2	5201.57	5487.34	1.12	505.6	139	63.1	25.1	0	91.6	5.7	5.94	1.06	0	5.97	1.35	2.89	54.5
69689	1	51	5	15413.2	15402.6	5	493.7	142	66.1	23.4	0	82.2	7.2	5.94	1.11	2	3.72	1.35	2.89	70.8
69712	1	31	5	23631	24059.8	5	326.3	139	60.6	21.7	0	83.5	5.2	5.273	1.39	0	4.94	1.35	2.89	51.6
69728	1	35	5	20071.7	20986.6	5	446.1	136	67.5	23.7	0	87.4	5.4	5.94	0.91	0	2.95	1.35	2.89	70.5
69732	1	33	5	12327.8	13173.3	0.93	380.7	140	78.9	28.3	1	94.5	5.2	6.106	1.63	0	5.69	1.592	3.336	51.7
69735	1	20	4	14949.2	15463.9	3.07	291.5	140	69	22.3	0	83.5	4.8	5.94	1.16	0	3.75	1.35	2.89	67
69783	2	66	5	13023.7	13480.3	0.55	285.5	140	48.6	20.4	0	67.5	5.5	5.495	2.38	0	7.45	0.926	4.655	57.5
69793	1	35	4	20181.7	20449.4	0.24	374.7	138	70.1	27.3	0	88.8	5.6	5.329	0.67	2	4.01	1.694	2.56	21.2
69803	1	44	5	19184.3	20543.8	5	255.8	137	66.4	21.8	0	85.1	5.4	4.552	1.14	1	5.12	0.802	3.62	78.9
69818	2	19	4	9278.83	9462.76	0.33	208.2	138	57.5	22.4	0	81.2	5	4.663	1.24	0	3.75	0.339	2.353	15.6
69822	1	64	1	8636.7	9111.2	0.45	404.5	141	60.9	22.3	0	84.9	5.3	5.94	1.19	1	4.29	1.35	2.89	42.1
69824	1	64	2	8275.05	8531.15	1.07	261.7	140	62.1	22	0	78.2	5.7	6.217	1.6	0	3.98	0.61	2.095	84.7
69831	2	80	1	13689.4	14234.7	0.88	374.7	135	52.4	22.6	0	82.4	6.1	5.773	2.43	0	5.3	1.14	2.353	45
69843	1	40	5	19184.3	20543.8	5	434.2	139	90	26.2	0	92.6	5.3	5.94	1.14	0	4.14	1.35	2.89	67
69847	1	80	5	14603.2	15344.7	5	261.7	129	73.3	25.2	0	100.7	7.8	5.94	1.14	0	3.21	1.35	2.89	96.5
69851	2	31	5	18901.4	19544.1	5	249.8	135	58	23.4	0	81.3	5.5	5.94	1.5	0	4.42	1.35	2.89	54.1
69855	2	41	5	11762	12708.1	5	196.3	139	69.2	26.5	0	88.5	4.9	5.94	1.4	0	4.24	1.35	2.89	119
69866	1	63	1	12580	13337.3	0.26	392.6	139	79.5	25.4	0	101.3	6.8	5.94	0.98	0	4.37	1.35	2.89	26.1
69875	2	45	2	11762	11824.2	3.23	267.7	138	62.2	23.3	0	82.7	5.1	5.162	2.43	2	5.97	1.005	3.077	83.3
69884	1	56	5	18916.7	18903.8	2.34	362.8	137	72.5	27.6	1	90.1	7.6	6.939	0.85	0	2.79	1.434	1.293	126
69905	1	65	5	9596.33	10123.6	2.43	326.3	139	63.3	24.4	0	88.5	5.9	6.606	1.19	0	2.59	0.632	1.112	50.6
69936	2	54	5	15072.1	15224.7	5	261.7	141	56.6	21.8	0	85.1	6	5.94	1.73	0	8.17	1.35	2.89	98.6
69941	2	52	2	12098.2	13033.8	3.06	273.6	137	57.7	29.7	1	93.1	6.9	8.66	1.11	0	3.72	1.321	2.017	42.9
70032	1	80	4	11550.2	12419	3.07	214.1	129	52.9	20	0	82.8	5.6	5.607	1.91	0	4.53	0.677	2.302	60.9
70049	1	41	2	20696.7	21871.8	2.68	386.6	141	86.6	32.8	1	106.1	5.8	5.829	0.85	0	6.05	3.613	3.543	27.3
70052	2	28	5	11696.2	12195.6	1.84	226	138	42.1	17.9	0	68.5	5.4	5.218	1.68	0	3.98	0.948	1.862	61.6
70058	1	38	5	20071.7	20986.6	2.45	339	137	59.9	20.8	0	74.8	5.5	5.94	1.47	0	5.84	0.869	3.982	63.5
70075	2	31	3	11609	13949	0.93	249.8	138	55.6	24	0	80.5	4.9	5.218	1.45	0	3.83	0.756	2.043	41.5
70077	2	58	1	16119.1	16769	5	267.7	143	59.9	27.3	0	95.7	5.6	5.94	1.16	0	4.58	1.35	2.89	59
70080	2	32	5	16614.9	17238.2	4.47	184.4	135	76.5	31.7	1	106.6	6	5.94	1.06	1	3.75	1.35	2.89	83.5
70088	1	47	5	17452	17389	1.64	279.6	137	60.8	22.2	0	89	9.9	5.94	1.45	0	6.31	1.35	2.89	32
70095	2	59	3	10420.6	10475.7	0.64	326.3	139	53.6	23.4	0	86.6	5.7	5.94	1.39	1	4.94	1.35	2.89	75.4
70104	2	34	5	16614.9	17238.2	5	255.8	138	58.5	21.7	0	81.5	5.7	5.94	1.71	0	4.86	1.35	2.89	76.2
70114	1	39	3	14221.3	18276	3.07	267.7	141	59	20.7	0	80.9	5.2	5.94	0.83	2	5.15	1.35	2.89	48.3
70123	2	45	3	11762	11824.2	3.07	309.3	137	69.8	26.3	0	91.2	6.1	6.384	1.45	0	6.52	1.355	4.448	48.4
70136	1	39	5	17643.6	18168.5	5	333.1	138	77.3	25	0	88.5	5.5	4.441	0.91	0	4.99	5.216	2.89	114
70143	2	40	5	13510.2	14596.8	4.32	255.8	141	47.8	19	0	74	5.5	5.662	1.58	0	5.22	0.96	3.207	26.7
70192	2	22	5	17397	18573.2	3.21	267.7	140	53.2	20.9	0	75.4	5.4	5.607	1.89	0	4.6	0.711	2.379	31.6
70202	1	22	4	9956.6	10266.9	0.73	493.7	141	75.7	27	0	94	4.9	6.162	0.93	0	4.89	4.313	1.991	31.4
70206	2	34	5	12808.9	13423.5	5	226	140	49.8	22.5	0	80.4	5.6	4.94	1.29	0	3.67	0.903	1.965	37.3
70217	1	40	5	19158.9	19089.6	5	392.6	139	62.6	20.7	0	80.8	5.4	5.44	1.06	0	6.15	2.552	3.931	71.7
70227	2	46	4	15819.5	17091.9	5	273.6	139	76.3	28.4	1	94	5.7	5.384	1.37	0	3.78	0.497	2.172	47.9
70230	1	24	5	15976.5	17286.2	2.45	267.7	140	61	19.2	0	75.5	5.4	5.218	1.19	0	4.71	0.7	3.207	48.7
70231	2	37	5	21619.3	22210.4	5	226	138	83	31.8	1	100.5	5.4	5.273	0.83	0	4.37	1.919	2.664	52.3
70232	2	18	3	12224.9	12547.2	2.72	261.7	138	68.7	24.7	0	82.4	5.1	5.051	1.45	0	6.23	1.479	4.112	98.4
70247	2	54	5	17852.7	17947.1	4.08	237.9	138	63.2	23	0	83.5	5.3	5.94	1.66	2	4.97	1.35	2.89	52.3
70252	1	40	2	14227.8	16178.1	0.45	321.2	139	88.7	30.8	1	109.6	6	5.94	1.37	0	7.29	1.35	2.89	48
70263	2	49	2	18522.2	19195.9	2.6	326.3	139	60.3	24.9	0	89.3	6.5	5.94	1.11	2	6.52	1.35	2.89	60.6
70264	2	23	5	11475.4	11965.4	3.07	237.9	138	49.3	18.7	0	72	4.5	5.162	1.84	0	3.28	0.531	1.215	41.1
70281	2	30	4	20012.9	20053.7	3.13	297.4	138	70	25.1	0	89.9	5.3	5.829	2.02	0	4.84	1.106	2.302	34.9
70287	2	46	4	18844.1	18943.7	5	327.1	140	46.8	17.1	0	69.4	4.8	5.94	2.02	1	4.55	1.35	2.89	21.1
70293	2	51	3	17149.7	17902.6	0.78	255.8	138	58.1	24.6	0	80.3	11.1	5.94	1.4	0	6.83	1.35	2.89	73.5
70299	1	62	3	7192.37	7796.45	1.74	326.3	139	61.5	22.3	0	88	6.1	8.549	1.39	0	4.94	1.35	2.89	66.1
70317	1	51	3	12813.5	13398.3	1.61	434.2	139	76.8	27.2	0	94.7	6.4	8.104	2.15	0	10.68	2.506	7.396	48.9
70330	1	77	2	8286.51	8909.88	1.33	588.9	139	71.7	29.5	1	104.9	6.4	6.994	0.85	1	4.65	1.4	3.155	85.6
70341	1	62	4	12580	13271.1	5	392.6	139	76.5	28.2	1	98.6	5.5	5.495	1.42	2	3.62	0.971	1.758	53.5
70342	2	61	2	11838.4	12295.4	1.89	243.9	141	58.3	24.3	0	88.3	6.6	5.94	1.11	0	4.76	1.35	2.89	57
70355	1	65	4	9963.08	10271.4	1.33	243.9	137	49.8	19.9	0	75.3	8.9	5.94	1.19	0	4.32	1.35	2.89	43.1
70357	2	43	5	12601.7	12716.9	5	202.2	136	56	24.6	0	80.5	5.8	4.996	1.11	0	4.65	1.253	2.974	37.7
70394	1	47	5	13883.1	13833	5	350.9	138	90.3	26.9	0	100	5	4.552	1.16	0	4.73	1.581	2.845	78.3
70399	1	24	4	14379.4	15757.2	0.9	327.1	137	73.9	24.3	0	89.2	5	5.607	1.27	0	4.6	0.723	3	18.6
70401	1	47	5	14879.7	15815.9	5	339	138	60.8	22.3	0	83.4	5.4	4.885	2.51	0	5.74	1.163	2.689	76
70413	1	51	5	9889.94	10306	3.51	350.9	139	67.4	26.4	0	86.8	5.8	5.107	1.58	0	6.36	0.655	4.474	67.1
70457	2	40	5	16797.7	17484.4	5	285.5	139	47	19	0	75.9	5.2	5.94	1.47	0	4.6	1.35	2.89	77.9
70470	2	43	4	15552.7	16188.4	5	345	137	77.5	32.9	1	98.9	5.5	5.718	1.89	0	8.66	0.802	6.413	25.3
70478	2	34	5	17430.9	17550.6	5	303.3	136	50.7	21.9	0	88.5	5.2	5.551	1.63	0	5.12	0.96	3.051	50.1
70479	2	25	4	17397	18573.2	0.73	291.5	141	65.1	24.5	0	81.8	5.5	5.94	1.45	0	4.78	1.35	2.89	19.7
70483	1	20	3	15740.3	16168.9	2.59	594.8	137	119.2	38.9	1	123.5	6.1	5.995	1.14	0	4.65	0.881	3.103	17.8
70485	1	34	5	14790.2	15030.4	4.71	303.3	138	54.9	20.6	0	76.8	5.3	5.44	1.32	0	4.86	2.213	2.534	37.4
70511	1	36	5	17643.6	18510.5	5	368.8	139	77.7	23.8	0	98	5.4	5.94	0.7	0	4.22	1.35	2.89	33.6
70512	2	25	5	16929.8	20416.1	0.92	315.2	139	60.9	25	0	83.8	5.2	5.94	1.37	0	4.86	1.35	2.89	49.4
70521	1	53	5	19084.8	19687.8	5	368.8	138	96.9	28.7	1	100	5.7	5.94	0.8	0	5.33	1.35	2.89	49.1
70555	2	22	5	16239.2	17706.8	3.07	273.6	136	71.1	29.1	1	94.8	5.1	5.94	1.34	0	4.73	1.35	2.89	70.8
70565	2	76	4	18693.4	19341.7	3.58	333.1	140	60.1	25.6	0	92.6	6	5.884	1.45	1	6.54	2.823	3.801	43.7
70577	2	80	4	14314.6	14811.1	3.07	410.4	143	67.1	29.7	1	103.5	7.6	5.94	0.98	0	4.47	1.35	2.89	50
70584	2	36	5	20039.5	21581.4	5	339	137	52.9	21.4	0	81.7	5.6	5.94	1.29	0	4.6	1.35	2.89	54.5
70598	2	28	5	12426.5	13266.6	5	255.8	137	51.8	20.3	0	74.7	5.1	5.94	2.33	0	5.46	1.35	2.89	49.8
70604	1	39	5	13855.6	14267.9	5	410.4	139	64.4	21.3	0	76.9	5.7	5.162	2.07	0	6.18	0.869	3.724	72.6
70613	2	54	1	12649.1	13204.4	1.25	237.9	141	55.5	23.2	0	89.3	5.2	5.94	1.71	2	5.09	1.35	2.89	66.1
70629	2	28	5	16131.7	16820.6	3.4	202.2	138	50.1	22.3	0	80.2	5.2	5.94	1.11	0	4.24	1.35	2.89	47.1
70675	1	65	4	12580	13271.1	5	321.2	139	77.6	29.5	1	102.3	5.2	5.273	0.98	2	4.63	1.874	2.793	44.4
70677	1	29	5	11977.6	12533.7	5	303.3	139	74.8	23	0	87.2	5.4	5.94	1.68	0	3.85	1.35	2.89	30.6
70684	1	58	5	13190	14124.7	3.07	196.3	139	63.9	22.8	0	86.7	6.4	7.827	1.32	0	5.2	1.321	3.284	13.5
70689	1	56	5	11690.4	11682.4	3.07	226	138	68.9	26.1	0	88.5	4.8	5.94	1.5	0	5.95	1.35	2.89	73.6
70695	2	39	4	20039.5	21176.9	2.51	226	139	72	29	1	92.1	5	5.94	1.76	0	5.22	1.35	2.89	26.3
70701	1	24	4	14782.6	15547.8	5	362.8	137	75.6	27.1	0	91.5	5	5.94	1.89	0	5.2	1.35	2.89	35.7
70713	2	30	5	15110	16272.6	0.92	208.2	140	53.4	21.4	0	80.5	5.4	5.94	1.66	1	5.28	1.35	2.89	83.1
70738	2	39	1	18230	18267.2	1.64	202.2	138	66.3	27.2	0	92.3	5.7	5.94	1.14	0	3.47	1.35	2.89	52.6
70750	2	26	5	16844.7	17564	0.11	315.2	134	50.6	20.4	0	78.5	5.3	5.94	1.89	1	4.27	1.35	2.89	68
70776	1	60	2	13133.9	13808.3	3.82	315.2	138	46.1	18.6	0	71	6	5.44	2.07	0	5.46	1.005	2.922	84
70788	1	34	5	11793.2	11949.6	2.5	434.2	139	69.6	23.6	0	84.5	4.1	5.662	1.24	0	4.89	1.682	2.87	31.9
70791	2	45	5	20303.6	21936.7	5	237.9	139	49.2	20.6	0	88.5	5.1	5.94	2.07	2	5.53	1.35	2.89	53.1
70797	2	33	5	16614.9	17760.5	5	249.8	139	55.8	21.2	0	88.9	5	5.94	1.16	0	4.27	1.35	2.89	78.1
70811	2	30	4	14138.6	14167.5	0.91	291.5	137	52	23.1	0	84	5.4	5.94	1.78	2	4.19	1.35	2.89	42.3
70842	1	32	5	16945.5	17170.2	3.07	487.7	138	41.9	17.8	0	71.4	5.9	4.663	0.98	2	2.95	1.073	1.474	112
70850	2	28	5	17858.9	20013.5	4.5	243.9	137	46	16.9	0	69	5.4	4.663	1.42	2	5.69	1.027	3.801	42.5
70862	1	75	4	10818.5	11805.9	0.99	374.7	140	65	24.3	0	88.5	5.6	5.662	1.99	1	4.97	0.508	2.741	68.4
70863	2	77	4	11462.8	11820	0.87	243.9	140	58.9	24.3	0	80	5.8	5.94	1.58	0	5.04	0.96	3.026	84
70913	1	28	5	15507.4	18423.2	4.92	374.7	140	71.7	23.9	0	87.1	5	5.94	1.27	0	4.09	1.35	2.89	129
70920	2	46	4	20303.6	21936.7	1.48	362.8	136	57.7	23.8	0	86.7	5.1	5.384	1.66	0	5.43	1.061	3.284	49.9
70921	2	29	4	13977	14629.7	3.07	303.3	137	57.7	19.6	0	74.3	5.2	5.94	1.53	1	3.08	1.35	2.89	27.1
70925	1	57	3	18416.8	20059.7	1.36	326.3	139	55.3	20	0	79.3	5.1	5.662	1.39	0	4.94	1.35	2.89	42.5
70929	2	29	4	17350.1	18091	2.42	261.7	140	59.6	23.2	0	82.8	5	4.718	1.34	2	4.22	0.756	2.534	37.4
70932	2	43	5	18396.6	19503.7	5	261.7	140	55.3	18.4	0	73.6	5.5	5.607	1.81	0	3.85	0.734	1.707	76.8
70933	2	46	5	19150.6	19251.9	5	410.4	137	69.7	29	1	99.3	5.2	5.162	1.53	1	5.56	1.682	3.258	26.3
70966	1	20	4	14313.3	15054.2	0.92	309.3	134	70.1	20.6	0	76	4.8	5.384	1.27	0	3.65	0.994	1.914	59.2
70979	1	46	5	18230.6	18292.1	5	398.5	136	98.5	32.3	1	109.3	5.3	5.829	0.54	1	5.97	2.755	4.163	23.4
70981	1	50	5	13525.4	13953.6	5	243.9	138	68	24	0	82.9	6	5.94	1.29	0	5.43	1.35	2.89	93.5
71015	2	49	5	23342.4	23465.8	5	190.3	137	60.1	22	0	79.6	4.9	5.94	1.68	0	4.19	1.35	2.89	72.7
71021	1	64	4	6011.56	6320.25	1.29	315.2	140	69	26.7	0	95.4	8.8	5.94	1.19	0	3.98	1.35	2.89	99.8
71029	2	25	3	13820.2	14687.2	1.43	226	141	47.4	18.7	0	72.5	5.3	5.94	1.97	0	4.19	1.35	2.89	52.1
71042	1	38	2	13147.6	14207.2	0.92	452	142	64.3	22.3	0	86.7	5.4	5.607	1.03	2	4.78	1.095	3.258	31.8
71064	2	26	4	10783.4	11243.9	0.65	434.2	135	119.9	44.5	1	138.2	5.6	5.94	1.22	0	4.78	1.264	3	18.3
71071	2	36	5	14939.7	15327.7	3.54	261.7	139	68.3	28.7	1	89	5.5	5.884	1.29	0	7.27	1.716	5.198	65
71090	1	49	5	11113.6	11901.2	5	362.8	139	92.9	30.1	1	88.5	5.3	5.94	1.01	0	4.65	1.35	2.89	75.8
71100	2	80	5	12020.9	12623.3	4.07	422.3	136	42.2	19.6	0	79.8	5.6	5.94	1.24	0	4.58	1.35	2.89	96.3
71102	1	19	4	5904.6	6308.72	1.3	362.8	138	76.8	24	0	81.2	5.1	5.94	1.29	0	4.03	1.35	2.89	83.5
71113	2	26	5	12412.3	12980.4	3.7	237.9	137	49.3	21	0	70.7	5	5.94	1.94	0	5.25	1.35	2.89	63.9
71136	1	21	3	9956.6	12313.2	0.73	356.9	140	71.9	24.4	0	85.5	5.1	5.329	1.32	1	4.34	0.847	2.638	33.9
71158	1	39	5	16939.6	17443.7	3.58	368.8	138	73.2	22.3	0	84	5.4	5.94	1.29	0	3.03	1.35	2.89	40.5
71161	1	45	2	18178.4	18317.2	2.05	368.8	140	82.9	26.9	0	92.9	6.2	5.94	1.45	2	4.81	1.35	2.89	130
71184	1	64	5	12580	13271.1	5	362.8	140	61.2	22.9	0	85.6	5.3	5.94	1.78	2	6	1.35	2.89	102
71196	2	18	3	5668.18	5913.18	2.01	243.9	141	43	17.1	0	61.9	5.4	5.94	1.6	0	5.04	1.35	2.89	53.7
71201	2	57	1	17852.7	18572.4	1.77	297.4	141	56.2	22.8	0	82.5	4.8	5.94	1.16	0	3.98	1.35	2.89	68.4
71203	2	63	5	10391.6	10953.7	4.96	249.8	139	54.2	22	0	77.2	5.9	5.94	1.94	0	5.48	1.35	2.89	53.1
71206	1	29	5	9938.5	10209.1	2.3	339	139	65.3	22.2	0	78	4.9	5.218	1.84	2	5.35	0.497	3.284	54.3
71211	2	32	4	23038.7	23822	1.92	267.7	140	63.3	24.6	0	82	4.8	5.94	1.78	0	4.42	1.35	2.89	26.5
71216	1	46	4	20197.4	20310.4	3.4	374.7	142	72	22.2	0	91.1	5.8	5.94	1.29	0	6.62	1.35	2.89	38.1
71229	1	48	4	12066.4	12177.3	0.82	237.9	141	67.9	23.8	0	86.7	5.2	5.94	0.93	0	3.36	1.35	2.89	20.4
71245	1	62	4	7654.04	8195.01	2.6	410.4	140	70.8	26.4	0	94.9	5.9	5.94	1.11	2	5.09	1.35	2.89	27.4
71254	2	50	3	10964.9	13217.7	3.07	339	141	72.4	27.7	1	93.4	6	5.94	1.22	0	4.86	1.35	2.89	47
71259	2	23	3	16844.7	19586.2	0.28	309.3	133	49.1	20.6	0	77.1	5.2	4.496	1.53	2	5.82	1.197	3.75	56
71267	2	41	5	20001.4	20614.8	2.62	220.1	141	56.4	23.4	0	80.5	5.6	5.218	1.66	0	4.34	0.621	2.405	39.07
71282	2	25	5	12426.5	13266.6	3.4	380.7	138	57.6	21.4	0	76.6	5.1	5.94	1.86	0	5.12	1.35	2.89	53.9
71306	2	52	5	12441.7	12605.4	5	315.2	142	61.1	26.4	0	90.8	5.5	5.218	1.29	2	6.65	1.558	4.629	23.1
71308	2	69	1	8493.33	8821.14	1.33	315.2	139	52.2	22.9	0	81.5	5.9	5.384	1.68	1	4.5	0.756	2.483	147
71330	1	39	3	9585.65	9712.79	1.12	315.2	139	60.3	23.8	0	81	4.9	5.94	0.98	0	4.78	1.35	2.89	74.7
71336	1	45	4	14695.2	15160.5	5	345	138	57	21	0	79	4.1	5.829	1.68	0	5.2	0.621	3.233	44.9
71341	1	58	4	14897.5	14959.8	5	315.2	136	75.6	26.9	0	100.4	5.2	5.94	1.19	0	5.48	1.35	2.89	76.6
71351	2	52	4	11876.9	12162.8	5	350.9	138	67	27.9	1	93.4	6.4	5.94	1.42	0	5.2	1.35	2.89	51.4
71355	2	20	4	16026.4	16774.9	2.78	237.9	141	48.8	21	0	70.1	5.3	5.94	1.55	1	4.11	1.35	2.89	34.5
71363	2	30	5	16165.1	16696.9	3.07	255.8	139	60.7	20.8	0	80.8	4.9	5.718	1.34	0	4.55	1.456	2.534	48.5
71374	2	52	4	12059.5	12169.8	3.82	261.7	140	55.6	20.9	0	85	5.8	5.94	1.16	0	6.18	1.35	2.89	80
71381	1	48	4	12765.4	13670	4.32	321.2	140	66.4	25	0	92.3	6	6.051	0.93	2	5.33	1.761	3.595	58.9
71416	2	39	5	16411.6	16445.1	5	267.7	140	60.3	25.6	0	82.4	4.3	5.94	1.11	0	5.25	1.35	2.89	29.6
71423	1	27	2	12540.6	12882	3.07	226	139	62	20.1	0	73	5.4	5.94	1.42	1	3.9	1.35	2.89	32
71427	2	39	5	15952	17051.9	3.58	160.6	139	55.4	19.2	0	78	5.2	5.94	1.27	0	4.42	1.35	2.89	39.3
71509	2	60	3	12627.7	14547.3	3.07	374.7	139	52.2	23.4	0	82.2	5.8	5.662	1.45	0	6.18	2.055	3.801	72.3
71511	1	64	4	11842.2	12450.2	3.07	392.6	142	73.6	27.5	1	105.1	8	6.717	1.5	0	4.68	1.705	2.405	39.5
71526	2	39	5	17978.1	18083.9	5	243.9	140	47.6	18.8	0	78.4	5.6	5.94	1.58	2	4.45	1.35	2.89	64.5
71561	2	40	5	12544.2	13057	5	267.7	138	59.4	23	0	83.5	5.2	4.885	1.81	0	5.17	0.858	2.974	53.8
71566	1	48	5	19184.3	20543.8	5	386.6	140	82.8	30.4	1	105.8	5.1	5.94	1.03	0	5.04	1.35	2.89	76.5
71615	1	41	5	15952.6	16443.3	5	326.3	139	57.8	21.3	0	82.7	5.3	5.051	1.39	2	4.94	1.35	2.89	39.7
71619	1	55	4	11690.4	12095.6	0.75	285.5	136	68	22.6	0	83.8	6.1	5.94	1.37	2	3.36	1.35	2.89	79.2
71620	1	65	3	7289.56	7804.78	3.07	327.1	142	62.4	20.9	0	83.1	5.4	5.329	1.42	0	4.03	0.711	2.276	51.2
71624	2	18	2	10767.6	11183.9	4.63	226	140	44.2	19.4	0	70	5	5.94	1.45	0	4.68	1.35	2.89	42.5
71627	1	19	2	9099.6	9725.11	2.6	345	141	68.7	24.7	0	79.9	5.1	5.94	1.16	0	4.34	1.35	2.89	68.6
71633	2	64	1	11838.4	12356.6	0.4	208.2	134	58.4	23.4	0	87.3	10.3	20.317	1.68	0	5.38	1.321	3.103	55.6
71651	2	46	5	19294.3	26319.9	5	309.3	142	53.8	19.9	0	80	5.3	5.94	1.6	0	5.28	1.35	2.89	35.3
71688	1	51	5	16628.3	17325.7	3.62	565.1	140	89.7	29.5	1	103.3	5.4	5.94	1.06	0	6.26	1.35	2.89	45.6
71712	2	53	5	19927	20217.6	3.67	237.9	138	96.4	38.3	1	115.9	6	5.94	1.11	0	5.72	1.35	2.89	39.1
71725	1	24	5	9177.3	9548.32	0.92	333.1	141	68.2	22.7	0	79.5	5.1	5.94	1.58	0	4.68	1.35	2.89	76.4
71757	1	23	5	13254.9	15747.1	4.48	416.4	140	77.6	22	0	86.3	5.4	5.551	0.96	1	4.6	2.439	2.534	26.8
71764	1	33	4	20181.7	21173.4	3.07	321.2	141	69.7	24.5	0	81.8	5.4	5.94	1.24	2	3.59	1.35	2.89	47
71765	1	39	2	19144.7	23354.2	1.81	541.3	139	62.6	24	0	83.8	5.7	5.94	1.01	0	3.98	1.35	2.89	82.6
71811	2	53	1	14813.3	14891.7	3.07	273.6	132	57.1	22.7	0	86.2	11.9	5.94	1.09	0	2.9	1.35	2.89	30.9
71813	1	36	5	17092	18613.2	5	493.7	137	102.7	31.5	1	104	5.5	5.607	1.03	0	4.86	1.253	3.258	85.4
71833	2	30	5	20963.8	22126.3	4.76	220.1	138	48.8	19.5	0	74.4	4.9	5.94	1.27	0	5.12	1.35	2.89	26.8
71848	1	26	5	10559	11105.6	2.75	333.1	138	58.6	21.7	0	74.1	5.3	5.94	1.58	0	3.98	1.35	2.89	22.5
71856	2	32	5	16369.9	16695.6	3.67	243.9	135	47.5	18.6	0	69.5	5.3	5.107	1.55	0	4.06	1.005	2.043	88.6
71867	2	26	5	11696.2	12753.1	3.09	237.9	137	52.4	18.3	0	72	4.5	4.885	1.55	0	4.34	0.395	2.612	50.5
71871	2	43	3	18255.7	18352.3	3.07	333.1	137	73	28.8	1	97	5.8	5.94	1.78	0	5.33	1.35	2.89	47.5
71874	1	24	5	14385.7	15565	1.7	398.5	138	67	23.6	0	80.1	5.5	5.051	0.88	0	4.27	1.14	2.87	60.8
71881	1	20	3	13370.9	14159.6	5	577	139	74.6	25.7	0	87.4	5	5.94	1.03	2	4.11	1.35	2.89	62.7
71883	1	42	5	17211	17934.9	3.07	386.6	143	65.3	23.6	0	91.1	5.5	5.94	0.93	0	5.64	1.35	2.89	40.6
71884	1	49	1	11601.9	11708.5	3.07	446.1	138	71.5	25.4	0	90.4	5.5	5.94	1.01	2	6.54	1.35	2.89	55.6
71895	1	31	5	17165.9	17929.2	2.3	398.5	139	56.4	20.6	0	74	5	5.273	1.66	0	4.97	0.914	2.896	26.9
71902	2	67	5	11494.3	11937.9	3.4	356.9	136	86	40.1	1	100.1	5.6	5.94	1.16	2	4.22	1.35	2.89	73.3
71904	2	30	4	11032.7	11055.2	0.64	469.9	136	45.4	18	0	88.5	5	5.051	2.33	2	5.43	1.027	2.638	109
71913	2	18	2	7382.15	8028.49	2.78	261.7	139	56.5	21.6	0	79	5.2	5.94	1.58	0	7.11	1.35	2.89	41
73574	2	33	5	14155.3	15397.2	2.1	160.6	139	56.8	22.8	0	78.7	5	4.663	1.37	0	3.39	0.158	1.94	35
73581	1	50	5	15902.4	16764.3	5	315.2	139	80.9	23.6	0	99.3	5	6.106	2.02	0	5.22	1.05	2.715	60.6
73585	1	28	4	18063.1	18591	2.26	392.6	143	92.2	30.1	1	90.3	5	5.94	1.42	0	5.12	1.35	2.89	107
73596	2	57	5	16104	16152.8	5	303.3	143	104	38.3	1	117.8	5.9	5.94	1.45	0	3.9	0.982	2.017	33.8
73603	1	35	5	16870.9	18698.3	3.77	356.9	134	95.4	34.9	1	113.7	9.4	5.94	0.98	0	5.87	1.35	2.89	38
73643	1	62	4	14746.1	15654.4	0	279.6	140	73.6	25.8	0	94.1	7.6	5.94	0.91	0	3.18	1.35	2.89	111
73660	1	59	5	16433.4	17998	1.82	392.6	141	73.9	24.7	0	93.8	5.5	5.94	1.27	0	5.33	1.35	2.89	57.7
73675	1	29	3	17562.6	18733.9	0.87	481.8	139	72.7	25.3	0	86	5.2	5.94	0.98	0	5.95	1.35	2.89	33
73684	1	64	5	21780	22985.8	5	440.2	138	63.9	24.8	0	98.4	7.3	5.94	1.32	0	4.58	1.35	2.89	46.4
73701	1	47	5	15836.4	16694.7	4.19	410.4	141	70.1	24.6	0	86.1	5.5	5.94	1.27	0	5.87	1.35	2.89	63.9
73712	1	18	4	9009.88	8729.69	5	410.4	139	85.1	27.3	0	98.8	5.2	5.94	0.91	0	4.19	1.35	2.89	42.1
73740	2	57	4	11342	12270.5	2.52	333.1	141	64.6	27	0	85.8	6	5.94	1.76	0	5.4	1.35	2.89	66.3
73767	2	35	5	21017.5	22861.5	4.61	243.9	138	53	19	0	73.5	5.4	5.162	1.47	0	5.17	0.734	3.362	42.5
73802	2	18	3	6113.25	6773.56	0	196.3	139	52	19.2	0	70.5	5.3	5.94	1.5	2	4.6	1.35	2.89	25.3
73833	2	34	5	12096.4	13157.7	5	255.8	141	46.9	18.5	0	74.1	5.2	5.94	1.06	2	4.34	1.35	2.89	65.9
73834	1	64	5	14169.2	16153.1	3.07	356.9	141	66.6	22.2	0	93	8	5.94	1.45	0	6.28	1.35	2.89	33.4
73843	1	42	4	18336.5	19164.9	1.25	345	139	79.8	28.3	1	95.1	5.5	5.94	1.06	0	5.53	1.35	2.89	52.7
73863	1	26	5	22028.3	22671.9	4.26	333.1	140	65.8	22.2	0	74.9	4.8	5.94	1.42	0	3.75	1.35	2.89	30.8
73872	2	63	4	13318.9	13334.8	3.07	463.9	141	70.3	28.1	1	104.7	5.7	6.106	1.63	0	4.53	0.971	2.457	79.7
73873	1	80	3	15526.3	15865.9	2.26	392.6	142	68.3	26.1	0	98.9	5.7	5.94	1.37	0	4.81	1.35	2.89	77
73902	2	28	5	41367	44908.3	5	237.9	139	60.3	22.9	0	80.2	5.1	5.94	1.53	0	3.7	1.35	2.89	77.5
73910	1	51	5	13838.7	14051.9	5	345	141	71.9	22.2	0	85	5.6	5.495	1.42	0	5.56	1.276	3.543	32.6
73957	2	26	3	21838.3	23549.7	4.04	255.8	139	59.2	23	0	81.1	5.1	5.94	1.29	0	3.13	1.35	2.89	35.4
73977	1	30	5	17771.3	18167.4	5	303.3	141	80	24.5	0	90.9	5.3	4.718	1.42	0	3.54	0.7	1.81	27.2
73981	2	36	3	12722.1	13251.7	1.43	315.2	140	59.5	28	1	89.8	5.3	5.718	1.81	2	4.99	0.644	2.896	36.2
73990	2	50	5	17568	17621.3	5	237.9	139	55	25.5	0	76.6	5.6	5.94	1.99	0	4.76	1.35	2.89	26.8
73995	2	40	5	14331.8	15585	3.07	255.8	138	58.7	23.5	0	83.9	4.4	5.551	1.76	1	3.98	0.485	1.991	35.2
74017	2	18	4	5874.21	6366.73	3.05	220.1	138	78.5	31.9	1	93.1	5.4	5.94	1.32	0	3.65	1.35	2.89	30.6
74051	2	20	4	23961.5	24888.6	5	350.9	138	73.6	27.7	1	87	5.5	5.94	0.98	0	5.84	1.35	2.89	62.2
74062	2	67	2	13318.9	14015.4	0.81	493.7	133	70.7	31.7	1	98.2	9.3	5.94	0.8	0	3.1	1.35	2.89	99.7
74111	2	61	4	15083	14850.1	5	315.2	141	59.3	23.9	0	84.6	6.1	5.94	1.68	0	6.34	1.35	2.89	84
74134	2	51	4	23687.7	24832.8	3.03	220.1	142	51.7	21.3	0	80.6	5.9	5.329	1.99	0	5.69	0.768	3.336	35.1
74139	2	63	4	16108.8	16166.1	0	196.3	139	52.4	21.1	0	82.4	6	5.94	1.27	0	5.17	1.35	2.89	89.4
74176	2	51	1	11949.4	12994.3	0.5	261.7	141	50.1	21	0	80.1	5.3	5.829	2.22	0	5.87	1.084	3.155	80.9
74184	2	55	4	19525	19584.2	5	327.1	137	49.3	19.9	0	81.5	5.9	5.051	1.55	0	6	0.948	4.008	90.1
74205	1	65	5	6378.81	6858.05	5	339	137	60.6	22.2	0	81.3	6.5	8.771	1.53	1	4.24	0.632	2.431	51.2
74219	1	74	5	13248.8	13338.5	5	202.2	140	57.1	21.9	0	85.5	5.4	5.94	1.09	0	4.19	1.35	2.89	81
74226	2	20	4	32007.7	34747.8	0	249.8	139	48.3	18.1	0	65.4	5.4	5.162	1.89	0	4.65	1.694	1.991	88.7
74278	2	42	5	17911.1	18651.7	3.93	237.9	140	47.1	22.1	0	85.2	5.3	5.94	1.29	0	5.77	1.35	2.89	131
74295	1	26	5	20633.7	21282.5	3	356.9	136	71.8	21.3	0	84.6	5	5.273	0.93	0	3.1	0.858	1.784	35.2
74310	2	60	2	23927.8	24012.9	4.83	279.6	145	65.1	27.8	1	92	6.9	8.826	1.89	2	4.45	0.994	2.095	106
74314	1	50	5	14595.2	15254.6	3.63	327.1	139	81.5	26.1	0	93.8	5.1	5.94	1.27	2	5.12	1.35	2.89	66.3
74319	2	68	5	24535.1	26359.9	0.73	279.6	142	46.5	19.7	0	72.2	6	5.495	2.12	0	4.14	0.452	1.81	144
74329	1	46	1	14413.1	15896.6	3.07	386.6	141	66.7	21.7	0	87.8	5.2	6.162	1.19	0	4.37	0.644	2.896	79
74374	2	70	4	24551.1	27453	2.9	190.3	137	64.3	22.6	0	86.7	6.3	5.829	1.76	0	3.54	0.474	1.577	79.1
74388	1	57	4	19000.2	20809.1	3.58	362.8	139	78.1	24.8	0	101.1	7.8	5.94	0.8	0	3.52	1.35	2.89	24.3
74400	1	23	4	28048.4	28454.2	5	291.5	138	59.4	25.1	0	80.5	5.2	5.495	1.27	2	4.32	0.598	2.767	47
74412	1	37	4	16285.5	17284.5	1.81	333.1	138	62.3	21.5	0	77.2	5	5.107	1.86	0	5.28	0.689	3.103	39.7
74436	1	55	3	21200.9	22349.9	3.14	392.6	141	81.1	28.7	1	95.7	6.3	5.94	0.83	2	3.88	1.35	2.89	46.1
74454	1	45	5	12994.3	15138.8	5	487.7	142	78	26.5	0	87.4	5.9	5.94	0.98	0	6.26	1.35	2.89	76.4
74549	2	55	4	20990.2	22708.5	3.58	214.1	141	52.8	21.6	0	92.7	7.7	5.94	1.09	0	6.52	1.35	2.89	60.8
74579	1	51	3	16203.6	17081.7	0.48	273.6	141	59.2	24.5	0	84.5	5.5	5.94	1.06	0	3.52	1.35	2.89	94.2
74607	1	68	5	12192.2	13885.7	3.07	309.3	138	66.2	23.8	0	84.2	5.4	5.94	1.37	1	3.78	1.35	2.89	70
74630	1	18	3	8098.69	8335.81	0	458	141	83.2	29.3	1	89.7	5.3	5.829	1.24	2	5.53	1.795	3.465	33.4
74636	2	60	5	14668.4	14600.8	5	291.5	139	49.2	22.8	0	80.2	5.7	5.94	1.55	0	5.56	1.35	2.89	87.3
74641	1	33	3	15030.2	15365.2	4.77	422.3	139	97.2	31.2	1	94.2	5.7	5.051	1.55	0	4.89	0.644	3.051	76.4
74655	2	36	5	18254.5	19142.1	5	237.9	140	51	23.6	0	79.8	4.9	5.94	2.33	0	5.56	1.35	2.89	53.7
74663	1	52	5	14911.5	15825.2	1.59	190.3	138	50.8	18.1	0	72.2	4.2	4.496	1.53	0	3.54	0.892	1.603	37.8
74678	2	28	3	20782.1	22697.4	0.87	273.6	139	50.1	22.6	0	77	4.9	5.94	0.75	0	4.19	1.35	2.89	40
74685	1	75	1	8506.35	8672.01	0.85	333.1	141	72.7	23.1	0	87.6	6.4	5.94	1.24	0	5.04	1.35	2.89	80.2
74705	1	74	5	12348.9	12600	5	309.3	133	71.3	24.3	0	95.3	5.9	5.94	0.96	0	4.73	1.35	2.89	97.1
74708	1	76	1	17906.1	18145.3	5	380.7	142	62.7	23	0	88.5	6.8	7.771	1.16	0	3.65	1.061	1.991	30.9
74709	1	18	3	8098.69	8335.81	0	404.5	139	64.2	22.2	0	79.2	5.4	5.384	1.4	1	4.81	0.926	3	38.8
74717	2	47	5	13741.7	13783.4	3.07	398.5	138	54.8	21.8	0	81.2	4.3	5.94	1.01	0	3.57	1.35	2.89	24.3
74747	2	64	2	15875.8	15630.7	0.87	279.6	143	48.8	20.3	0	76.2	6.1	5.884	1.84	0	6.18	1.197	3.801	55.9
74756	2	50	1	16914.5	17456.9	1.06	285.5	138	62.1	25.8	0	96.2	8.1	5.94	1.03	0	4.68	1.35	2.89	58.4
74779	2	78	5	17284.8	19073.9	3.07	428.3	139	69	30.6	1	98.3	6	5.662	1.01	0	5.46	2.766	3.181	91
74791	2	69	3	15478.6	15902.8	3.07	273.6	142	65	29	1	93.9	6.1	5.94	1.45	0	4.22	1.35	2.89	51.1
74802	1	18	3	9009.88	8820.44	3.07	559.1	145	64.4	24.5	0	88.5	5.3	5.94	1.16	2	5.59	1.35	2.89	53.6
74860	1	40	4	16575.4	17473.7	2.36	475.8	138	79.5	25.5	0	88.8	4.9	5.94	1.24	0	7.06	1.35	2.89	51.5
74861	1	60	1	13037.4	14180.9	0.41	297.4	139	72.9	26.6	0	101.8	9.7	5.94	1.03	0	7.42	1.35	2.89	42.5
74879	2	43	5	22391	23117.4	5	243.9	138	89.1	31.5	1	119	6.3	5.94	1.14	0	4.91	1.35	2.89	45.2
74929	2	66	4	16703	16626.1	3.38	350.9	142	68.4	30.5	1	99.2	5	4.663	1.68	0	4.65	2.981	1.603	90.8
74935	1	20	3	24732.3	26340.3	3.07	392.6	142	64.9	21.8	0	88.5	4.5	5.94	1.24	0	4.24	1.35	2.89	47.4
74971	2	47	5	17076.7	17782.8	3.53	237.9	140	82.2	35.8	1	108.5	6	5.44	1.63	0	6.65	1.852	4.163	109
74977	2	20	4	37144.7	38581.8	4.61	291.5	141	41.7	17.3	0	67	5.2	4.829	1.16	2	4.14	1.129	2.457	51.2
74998	2	38	4	19768.8	20408.2	0.7	208.2	138	86.2	37.2	1	111.2	6	5.218	1.06	2	4.73	0.835	3.284	42.6
75004	2	52	4	13360.4	13793.9	3.09	285.5	140	51.4	19.6	0	81.6	5.5	5.273	2.04	0	5.53	0.847	3.103	84.7
75071	1	33	4	18074.7	19012.3	1.27	535.3	139	99.8	35.4	1	110	5.4	5.94	0.91	0	5.79	1.35	2.89	56
75075	2	38	5	14158.3	14747.6	5	226	138	56.8	22.7	0	82.2	5.3	5.94	2.38	0	4.89	1.35	2.89	67
75099	1	46	5	16862.9	17618.3	5	285.5	140	73.2	24.4	0	90.7	5.5	5.94	2.15	0	6.36	1.35	2.89	90.5
75111	1	32	5	18276.8	19528.2	2.23	333.1	139	73.8	24.2	0	91.3	5.2	5.94	1.24	0	3.83	1.35	2.89	20.3
75114	2	47	5	21467.2	22354.9	4.25	350.9	140	74.9	26.4	0	103	6.4	5.94	1.34	0	5.35	1.35	2.89	74.2
75124	1	47	5	19037.4	19330.7	5	279.6	142	71.7	30.1	1	98.6	6.6	5.94	1.6	2	4.68	1.35	2.89	38.2
75131	2	34	4	16740.3	16795.6	5	202.2	137	65.1	25.4	0	91	5.6	5.94	1.32	2	5.97	1.35	2.89	67.4
75139	1	44	1	16135.9	18394.2	0.02	243.9	132	82.1	31.3	1	105.9	11.5	5.94	0.8	0	4.45	1.35	2.89	56.7
75147	1	42	5	14617.2	14842.4	5	261.7	140	57.6	21.1	0	72.7	5.2	5.94	1.16	0	4.68	1.35	2.89	64
75175	1	34	5	23145.2	24057	3.48	374.7	139	70.9	23.6	0	82.5	5.5	5.94	1.4	0	4.29	1.35	2.89	75.4
75178	2	19	4	8009.99	8441.43	5	243.9	137	71.6	27.4	0	85.5	5.1	5.273	1.58	2	4.6	1.163	2.483	65.9
75189	1	59	5	16433.4	16686.6	5	339	140	74.6	24.4	0	95.2	5.8	5.273	1.6	0	5.53	1.219	3.362	66
75205	2	32	5	17424.2	18149.5	5	243.9	139	55.2	23.9	0	83.2	5.6	5.94	0.85	0	5.9	1.35	2.89	70.3
75207	1	65	4	11809.9	12697.1	2.09	333.1	142	67.4	24.2	0	96.3	5.1	5.829	1.22	0	5.61	2.021	3.465	35
75209	2	18	3	12516.6	13868.6	0.17	184.4	139	65.7	23.8	0	80	5.4	5.94	1.97	0	5.09	1.35	2.89	56.2
75211	1	37	5	12607.4	13266.3	4.19	356.9	143	74.7	24.5	0	92.9	5.6	5.94	0.83	0	5.92	1.35	2.89	47.2
75222	2	65	5	8852.01	8996.77	5	267.7	141	67.3	26.7	0	94.1	5.9	5.829	1.53	0	4.55	0.914	2.612	50.9
75227	2	18	3	6113.25	6773.56	0	428.3	137	52.5	21.3	0	74.5	5.1	4.552	1.24	0	3.18	0.598	1.655	43.2
75260	2	20	4	19549.7	21081.7	3.22	243.9	137	79	28.5	1	98.8	5.1	5.94	2.15	2	6.05	1.35	2.89	84.9
75263	2	61	2	9695.92	10449.2	3.07	291.5	139	50.3	20.7	0	77.4	5	5.94	1.58	0	6.44	1.35	2.89	83.5
75274	2	25	5	17743.4	19878.3	5	297.4	139	58.5	19.2	0	73	5.2	5.94	1.73	0	3.52	1.35	2.89	87.2
75278	1	22	5	14733.9	14947.1	3.35	398.5	141	65.1	20.7	0	75.5	5.2	5.329	1.63	2	4.19	0.677	2.25	42.4
75283	2	29	5	21374.4	23049.4	3.4	249.8	141	63.7	25.1	0	81.6	4.9	5.94	1.47	0	4.34	1.35	2.89	76.9
75290	1	21	4	15482.8	16416.2	3.07	463.9	137	87.3	31.2	1	106.5	5.2	5.329	1.03	0	5.17	0.903	3.724	22.6
75306	1	59	4	18104	18915	1	267.7	143	60.5	21.4	0	87.2	5.4	5.607	1.45	0	6.34	1.4	4.241	90.5
75361	1	66	4	18803.7	19844.7	2.05	398.5	144	72.4	25.8	0	87.9	5.6	6.051	1.27	2	5.09	1.129	3.31	95.9
75376	2	41	5	17258.5	17310.8	4.35	237.9	139	61.3	21.2	0	81	5.5	5.94	1.03	0	5.12	1.35	2.89	56.8
75379	2	53	5	20012.3	20073	5	356.9	142	77	28.6	1	103.1	5.8	5.94	1.14	0	5.17	1.35	2.89	71.9
75390	1	36	5	28788.8	30759.8	4.77	356.9	138	88.9	28.6	1	94.5	7.2	7.383	0.85	0	5.4	3.861	2.793	50.8
75399	2	27	5	23331	26273	3.77	321.2	135	71.3	31.2	1	106.4	5.8	5.94	1.24	1	5.64	1.35	2.89	51.3
75414	1	56	5	10341.4	10500.8	5	434.2	141	67	23.5	0	84.9	5.4	5.94	2.9	0	5.95	1.35	2.89	54
75428	2	44	5	17911.1	18651.7	4.35	267.7	142	70.7	27	0	96.6	5.4	4.718	1.68	1	4.4	0.474	2.508	58.6
75434	2	31	4	15164.5	15795.8	1.4	214.1	138	71	30.6	1	108.5	5.6	5.94	1.6	0	5.56	1.35	2.89	40.9
75491	1	57	5	15211	15670	3.07	291.5	141	78.7	27.2	0	100.2	5.8	6.217	1.24	0	3.21	0.745	1.629	78.9
75524	1	48	5	19866.3	20943	4.25	499.6	141	81.9	27.6	1	96	5.1	5.94	1.11	0	4.97	1.35	2.89	91.4
75526	1	20	4	26370.5	26752.1	3.14	350.9	140	91.6	31.3	1	88.5	5.6	6.162	1.71	0	5.61	0.429	3.698	51.9
75533	1	21	3	30549.3	32391.2	3.03	345	141	61.9	20.7	0	76.4	5.4	4.996	1.6	0	4.22	0.598	2.327	55.3
75550	2	21	3	33489.3	36356.2	0.56	339	140	58	22.6	0	86.7	5.2	5.94	1.58	0	4.14	1.35	2.89	48.7
75563	2	51	5	16088.8	16866.5	3.07	303.3	142	49.9	19.7	0	78.7	5.5	5.718	2.15	0	3.96	0.429	1.603	39.9
75571	1	57	5	12093.8	12280.1	5	416.4	140	71.4	27	0	93.8	5.5	5.162	1.29	0	4.22	0.655	2.612	48.6
75590	1	45	5	20837.1	21778.5	5	315.2	144	64.7	22.4	0	78.8	5.9	5.94	1.37	1	3.78	1.35	2.89	54.6
75592	2	69	1	15875.8	15630.7	0.87	220.1	139	46.6	19.3	0	70.7	5.9	5.662	1.71	2	5.79	0.734	3.75	88
75595	1	21	3	15734.5	15755.2	1.47	463.9	140	79.3	26.6	0	90.4	5	5.94	1.19	0	5.79	1.35	2.89	94.8
75644	1	69	2	12192.2	12912.7	3.07	386.6	141	70.8	26.5	0	91.7	5.7	7.161	1.76	0	4.78	0.689	2.715	62.7
75646	1	20	3	25631.7	28046	5	493.7	142	83	27.6	1	98.2	5.4	5.94	0.96	2	4.86	1.35	2.89	27.8
75669	1	64	5	15030.2	15888.8	5	356.9	141	65.1	22.2	0	88.5	5.7	5.995	1.84	0	6.62	1.253	4.215	32.6
75682	1	29	5	29309.7	31076.9	3.5	446.1	140	98	31.6	1	100.2	5	5.995	1.01	0	4.29	0.96	2.845	77
75714	1	54	5	23503.2	23865.3	5	339	138	67.5	23.9	0	88.8	7	8.66	0.91	0	4.86	3.139	2.508	71.2
75723	2	55	5	13508.1	13482.3	1.46	297.4	139	93.8	35.3	1	116.5	5.6	4.274	1.37	0	6.57	1.479	4.526	67.8
75735	1	19	3	14020.2	13501	3.53	368.8	142	77.5	28.5	1	90.5	4.7	5.162	1.55	0	5.74	0.881	3.776	61.7
75743	2	36	1	25723.4	26201.5	0.26	356.9	139	53.6	25.9	0	85.9	5.6	4.607	1.06	0	3.72	1.4	2.017	59.1
75745	2	44	5	19474.5	21068.7	1.82	255.8	138	70.2	24.9	0	93.2	5.1	5.94	1.47	0	4.6	1.35	2.89	77
75747	1	18	4	11529.1	11300.6	3.18	339	139	96.3	29	1	104.6	5.3	5.107	1.63	0	4.24	1.14	2.095	24.3
75758	1	47	5	26373.7	27565.3	5	321.2	139	66.1	20.6	0	86.2	5.4	5.329	1.32	0	5.09	1.389	3.129	39.6
75768	1	46	3	23050.9	24300.2	2.94	255.8	140	49.7	20.5	0	88.5	5.8	5.94	1.03	0	5.64	1.35	2.89	66.9
75817	2	53	1	14310	14353.4	1.81	285.5	139	41.5	17.5	0	69.7	4.7	5.94	1.81	0	5.02	1.35	2.89	39.6
75820	2	43	4	19326.8	20125.9	5	220.1	140	78	31	1	98.2	6	5.94	1.37	2	5.17	1.35	2.89	68.3
75825	2	40	5	14689.1	15973.6	1.68	243.9	140	57.5	25	0	83.6	5.1	5.94	1.09	1	4.32	1.35	2.89	61.3
75850	2	37	5	16201	16731.1	5	237.9	138	52.9	20.7	0	77.9	5.6	5.995	1.14	0	4.71	0.926	3.155	63.2
75860	1	60	5	22313	23631.7	4.77	303.3	140	109.2	40.7	1	88.5	6	5.94	1.42	2	4.78	0.576	3.103	29.6
75893	2	49	4	21934.1	22000.6	3.14	190.3	142	67.1	26.8	0	86.8	5.6	5.94	2.04	0	7.01	1.35	2.89	21.9
75900	1	21	3	19744	20934.4	1.43	303.3	140	78.8	24.2	0	78.8	5.3	4.996	1.11	0	3.26	0.813	1.784	58.6
75905	2	39	5	27645.7	28989.9	4.77	273.6	136	45.5	18.4	0	78.1	5.3	4.94	1.42	0	5.15	1.332	3.103	79.3
75931	1	18	3	12068.1	11976.9	1.43	452	141	68.3	20.9	0	77.2	5.6	5.107	1.09	0	2.72	0.35	1.474	56.7
75945	1	60	2	12192.2	12912.7	1.72	362.8	140	46.7	18.4	0	73.1	5.1	5.94	1.78	0	5.4	1.35	2.89	51.6
75955	2	72	5	24750.2	28194	5	297.4	138	40.5	19.4	0	74	5.5	5.94	1.97	0	3.21	1.35	2.89	84.5
75958	2	29	4	27402	30857.3	5	309.3	137	64	25.8	0	90.5	5.4	5.551	1.24	0	4.6	0.711	3.026	53.3
75969	1	69	3	13092.5	14911	3.81	392.6	139	63.2	23.5	0	84.8	6	5.94	0.83	2	3.72	1.35	2.89	77.8
75999	1	19	4	14348	14775.5	0.25	356.9	141	74.8	24.4	0	85.8	5.3	5.94	0.96	2	4.6	1.35	2.89	40.6
76012	1	59	1	10266.7	11244.2	2.52	214.1	140	73.4	26.2	0	93.5	7.2	5.94	1.4	2	3.9	1.35	2.89	71.4
76054	2	22	4	31440.1	33202.9	1.14	237.9	139	50.4	19.2	0	72.7	5.2	4.774	2.02	0	4.37	0.497	2.121	34.1
76091	2	66	4	8780.9	9083.18	5	333.1	141	62.7	26.6	0	81.4	6.3	5.94	1.78	0	5.64	1.35	2.89	57.4
76118	2	60	1	16419.2	16394.9	1.95	273.6	141	59	23.3	0	85.5	5.5	5.94	1.91	2	5.33	1.35	2.89	103
76129	2	41	5	24672.9	24625.8	5	452	139	91.4	33.9	1	101.2	6.2	5.94	0.96	2	5.4	1.35	2.89	92.8
76167	2	42	5	23681.8	24661	3.07	214.1	143	50.1	17.5	0	73.3	5.5	5.94	1.68	0	3.8	1.35	2.89	82.9
76170	2	55	5	15288.1	15557.5	5	368.8	139	51.5	20.7	0	79.2	6	5.44	1.55	0	5.43	0.847	3.491	106
76171	1	80	5	14751.7	16138.1	3.64	356.9	142	58.7	25.3	0	88.5	5.5	6.606	1.42	0	4.63	1.061	2.715	62.4
76188	2	74	5	20087.5	23131.4	0.87	202.2	142	58.8	24.8	0	88.2	5.4	5.94	1.42	0	4.53	1.35	2.89	47
76238	2	61	5	15818.7	15640.3	3.39	261.7	142	86.2	34.8	1	108.8	5.9	6.883	1.01	0	4.99	3.195	2.508	26.3
76253	2	27	3	18235.9	20535.4	0.5	208.2	138	47.8	18.6	0	67.7	5.6	6.106	1.89	0	4.32	0.519	2.198	69.4
76261	1	20	4	21895.5	22584	1.89	333.1	139	64	22.7	0	77.4	4.4	5.329	1.6	2	3.7	0.632	1.81	29.6
76289	2	24	5	20785.4	22564.8	2.57	220.1	139	57.1	24.4	0	77.2	4.6	4.718	1.42	2	3.28	0.644	1.577	91
76296	2	33	5	26929.9	27800.9	5	255.8	139	81.5	29.5	1	93	5.5	5.94	1.09	0	4.81	1.35	2.89	67
76348	2	41	5	14221.6	14809.6	3.07	249.8	140	49	20.8	0	73.2	5.3	5.94	1.34	0	5.04	1.35	2.89	50.2
76385	1	57	4	14497.7	15147.1	3.07	404.5	139	69.9	28	1	93.8	6.2	6.328	1.32	2	4.91	1.468	2.922	65.2
76401	2	18	2	9426.61	10733.3	1.59	279.6	139	54.2	21.2	0	77.1	5	5.273	1.27	0	5.09	1.784	3	45.8
76415	1	25	5	27104.5	28738.6	0.8	303.3	137	51.7	17.9	0	68.3	5.4	5.94	1.11	2	3.9	1.35	2.89	42.4
76427	1	37	5	20256.9	21643.8	3.22	469.9	138	83.2	27.4	0	95.9	5.6	5.94	1.11	0	6.34	1.35	2.89	40.4
76472	2	52	4	14212.2	14493.9	4.07	392.6	139	110.8	41.3	1	124.5	7.6	7.272	1.5	0	4.76	2.134	2.276	94.4
76481	2	67	3	12998.6	12979.4	3.17	345	142	45.3	18.8	0	79.1	5	5.94	2.22	2	4.65	1.35	2.89	106
76494	1	29	4	21814.1	22770.3	1.06	285.5	137	63.9	22.5	0	80.9	6.4	5.94	0.85	2	3.72	1.35	2.89	55.9
76509	1	24	5	21205.2	21871.9	0.44	422.3	140	60.9	21.2	0	76.7	4.5	4.108	1.53	0	4.4	0.926	2.457	43.3
76514	2	26	5	28554.4	30998.8	3.81	279.6	137	52.5	20.4	0	73.7	5.3	4.996	2.25	0	4.68	0.463	2.224	51.4
76528	2	43	5	13741.7	14309.9	4.3	202.2	138	52.3	22.4	0	88.5	5.2	4.219	1.19	0	4.29	1.016	2.638	46.6
76529	2	18	2	7378.95	7807.97	1.82	398.5	138	49.1	19.8	0	70.4	5.3	5.273	2.2	2	6.1	0.463	3.698	49.4
76536	2	37	4	14433.4	14905.6	5	285.5	140	67.3	29.1	1	94.3	5.2	5.94	1.29	0	4.37	1.35	2.89	62.6
76551	2	56	5	18154.6	18209.7	5	356.9	140	59	24.6	0	84.5	5.4	5.662	1.37	0	5.04	1.49	3	86
76558	2	64	3	15875.8	16706	3.84	154.6	141	49	23.2	0	83.9	5.6	5.218	1.78	0	5.33	1.118	3.026	120
76560	1	57	5	12326.8	13082.1	3.22	410.4	142	59.2	21.1	0	78.5	5.7	5.94	2.02	0	5.48	1.35	2.89	53.6
76606	2	57	4	15152.4	16392.7	5	333.1	139	82.3	35	1	102.1	5.9	5.94	1.16	1	3.54	1.35	2.89	62
76609	2	21	4	18235.9	20535.4	0.5	202.2	137	48.5	19.5	0	71.8	5.1	4.552	1.66	0	3.72	0.395	1.888	53.7
76613	1	32	5	21488.3	22603.1	5	303.3	144	73.3	23.2	0	85.1	4.9	5.94	0.93	0	3.7	1.35	2.89	69
76630	2	39	4	24820	25264.1	0.71	303.3	141	49.7	20.9	0	70.9	5.2	5.94	1.89	0	4.32	1.35	2.89	78.9
76632	1	49	3	13263	13663.2	4.64	404.5	141	50.2	18.2	0	73.8	5.1	5.94	1.91	0	4.84	1.35	2.89	99.9
76634	2	43	3	19814.1	20456.9	1.25	339	138	56.9	20.5	0	79.7	5.1	5.94	1.5	2	4.99	1.35	2.89	27.9
76635	1	59	5	12326.8	12698.8	5	285.5	140	66.9	23.1	0	90.9	5.1	5.94	0.98	0	5.66	1.35	2.89	41.5
76642	2	40	3	21980.3	22889.2	2.52	279.6	140	68.5	25.1	0	77.7	5.1	5.44	1.6	0	3.26	0.35	1.5	33.7
76666	2	65	4	17155.9	17190.9	0.67	416.4	139	64.5	26	0	96	6.1	5.718	1.37	2	5.46	2.518	2.922	114
76675	1	48	5	15899.3	16617.6	5	434.2	134	81	24	0	93.5	7.6	8.493	0.93	2	5.04	1.931	3.233	63.3
76698	2	66	3	7425.11	7440.28	1.56	309.3	141	60	28.1	1	93.2	5.9	5.94	0.44	0	4.86	1.35	2.89	69.6
76738	2	63	5	16046.6	16022.9	5	386.6	139	51.3	23.4	0	83.8	5.7	5.384	1.66	0	8.4	1.355	6.129	59.3
76742	1	40	5	15681.8	15923.4	5	345	140	82.2	27.7	1	100.2	5.3	5.94	1.24	1	5.35	1.35	2.89	50.9
76746	1	55	5	11057.3	11415.6	3.07	428.3	138	87.1	28	1	104.6	6.5	6.661	0.78	0	5.82	2.823	3.75	17
76764	2	61	5	13221.5	13160.6	5	309.3	144	61.2	25.8	0	92.5	5.4	5.329	1.22	0	5.51	1.705	3.517	77.7
76785	1	22	3	30261.8	35223.4	3.07	446.1	138	49.2	17.3	0	67.7	5.5	5.94	1.84	0	3.57	1.35	2.89	23.4
76792	2	38	3	21831.1	23030.9	1.13	249.8	137	78.2	31.9	1	103.2	7.1	9.326	0.7	0	4.58	6.571	2.89	35.9
76797	2	60	4	14929.4	15338.6	0.64	279.6	140	35.6	16.3	0	88.5	5.2	5.44	2.46	0	6.78	1.321	3.724	101
76811	2	27	5	21838.3	22683.2	1.81	249.8	141	44.3	19	0	64.4	4.8	5.94	1.71	0	4.78	1.35	2.89	42.9
76819	2	54	5	20136.1	21784.4	5	267.7	141	38.2	17.2	0	88.5	5.5	5.107	2.09	0	5.97	0.858	3.491	90.9
76828	2	40	4	15692.6	15740.2	1.11	339	142	70.9	26.9	0	88.5	5.8	4.885	1.01	0	5.4	1.242	3.827	57.4
76837	1	40	2	16575.4	17473.7	4.35	333.1	142	63.6	22.7	0	79.5	5.5	5.607	1.32	0	5.3	1.129	3.465	57.1
76847	2	35	5	17384.2	18812.3	5	309.3	139	46.1	17.4	0	66.1	4.9	5.384	2.12	0	5.66	0.452	3.336	78
76859	1	32	3	25894.1	27482.4	3.33	416.4	139	75	28.9	1	96.2	5.5	5.662	0.72	2	4.14	1.456	2.741	55.9
76871	2	70	4	22565.2	25232.3	3.81	303.3	138	82.8	38.9	1	107	6.1	5.94	1.81	0	4.55	1.35	2.89	160
76894	2	18	3	10120.8	11379.7	3.18	321.2	142	67.3	26.1	0	81.1	5.6	5.94	1.27	0	5.46	1.35	2.89	59.3
76899	1	60	5	13214.3	14007	2.31	511.5	142	66.2	23	0	84.1	4.5	4.996	1.03	2	3.65	0.711	2.276	56.9
76953	1	41	5	20986.4	22984.5	5	452	140	76.6	25.8	0	90.3	5.8	5.94	1.16	2	5.48	1.35	2.89	82.5
76960	1	59	3	14563.4	15524.7	0.84	303.3	144	63.5	20.2	0	84.5	5.8	5.94	1.29	0	6.65	1.35	2.89	79.3
76963	1	39	5	29318.1	31116.4	5	434.2	141	76.3	24.1	0	89.1	5.6	4.94	1.32	0	5.38	1.366	3.439	38.5
76965	1	35	5	19814.7	21961	5	404.5	137	74.2	30.1	1	98.5	5.3	5.384	1.47	0	5.28	1.253	3.233	55.4
76966	2	48	4	18845.2	19177.3	5	386.6	141	54.7	22.3	0	82	5.6	5.94	1.5	0	5.59	1.35	2.89	76
76970	2	19	3	11690.9	12478.8	2.15	226	141	53.7	22.7	0	81	5	5.94	1.22	0	3.18	1.35	2.89	98.3
76975	1	53	4	12093.8	12640.2	3.07	291.5	139	84.2	31.3	1	111.5	5.8	5.94	0.96	0	4.65	1.35	2.89	29.6
76988	1	67	5	14746.1	15588.4	5	315.2	140	68.3	25.4	0	88.8	6	5.94	1.06	0	3.88	1.35	2.89	52.5
77003	1	42	1	14990.4	16005	3.07	350.9	139	75.4	26.8	0	96	5.7	5.94	1.34	0	5.3	1.35	2.89	65.6
77025	1	55	3	21018.8	22158	2.15	297.4	137	52.8	22	0	79.5	8.3	8.215	1.16	2	5.46	1.016	3.827	74.7
77049	2	66	2	12381.7	13302.5	2.58	410.4	142	60	30.2	1	91.6	6.3	6.495	1.24	0	3.62	1.694	1.603	43.4
77054	1	54	5	15902.4	16147.4	5	327.1	140	69.9	24.8	0	91.5	5.9	5.94	1.5	0	5.15	1.35	2.89	101
77094	2	57	5	18154.6	19640.7	3.81	237.9	135	59.9	27.3	0	93.9	6	5.94	1.34	0	5.61	1.35	2.89	88
77113	2	58	4	20990.2	21053.9	5	226	141	56.9	22.8	0	88.5	5.3	5.273	1.81	0	6.13	1.513	3.62	77
77132	1	25	4	30261.8	31872.3	3.33	339	142	58.7	23.2	0	83	5.4	5.329	1.03	0	4.29	0.485	3.026	45.4
77147	1	45	3	15971.4	16837	2.63	416.4	138	83.8	27.4	0	97.6	6.7	7.438	1.09	0	5.25	2.529	3	55.3
77164	2	56	1	23464.7	24747.6	0.51	321.2	140	56.8	27.5	1	90.2	5.3	5.329	1.73	0	4.4	0.666	2.353	76
77172	1	42	4	13161	13874.3	3.07	321.2	139	66.8	23.5	0	85.2	5.3	5.94	1.11	0	4.24	1.35	2.89	61
77198	2	70	3	12106.4	13585.3	0.85	392.6	140	57.8	20.3	0	78.6	6	5.94	1.32	0	4.84	1.35	2.89	64.8
77205	2	57	4	11424.6	11459.2	5	190.3	140	54.6	23.4	0	84.2	5.6	5.94	1.4	0	5.4	1.35	2.89	31.3
77211	1	73	5	9964.59	10222.3	0.77	416.4	140	92.2	29.4	1	104	5.9	6.384	1.14	1	4.09	1.05	2.457	56.9
77235	2	32	5	17551.1	18404.5	2.23	327.1	135	60.5	24.7	0	87.2	5.5	5.94	1.06	0	5.25	1.35	2.89	19.3
77245	2	73	5	17284.7	19412.5	1.43	255.8	140	60.5	26.7	0	88.8	5.7	5.829	2.25	0	6.47	1.106	3.698	144
77248	2	22	4	20631.9	23114.3	2.61	261.7	138	85.6	28.6	1	101.2	10.6	14.266	1.29	0	7.89	1.558	5.87	41.2
77254	1	36	5	20443.5	20899.1	5	333.1	140	70.5	22.8	0	79.2	4.9	5.162	1.32	0	4.5	0.892	2.767	67.4
77282	1	20	2	19474.7	20773.6	3.07	368.8	142	82.5	32.9	1	94.8	5.6	5.94	1.06	0	5.79	1.35	2.89	43.4
77287	2	53	5	15511.6	16781.4	4.84	267.7	142	63.1	22.2	0	87	5.6	5.94	2.74	2	6.93	1.35	2.89	68.5
77328	2	43	5	22677.6	24534	5	196.3	137	62.2	23.5	0	86.7	5.8	5.94	1.53	2	5.35	1.35	2.89	73.2
77349	2	53	5	16804.2	18179.7	5	220.1	145	59	21.8	0	85.3	5.3	4.33	1.6	0	5.53	1.502	3.233	61.3
77365	1	23	4	21533.9	22679.9	3.17	345	142	60.3	21.8	0	72.6	5.3	5.551	1.6	0	3.65	0.519	1.81	55.2
77386	2	31	5	21714.2	22618.1	2.94	356.9	141	53.1	23.4	0	85.9	5.3	5.495	1.84	2	5.15	0.508	3.077	83.3
77393	2	63	2	6968.27	7082.22	5	326.3	139	47.4	18.7	0	81	5.4	5.107	1.39	0	4.94	1.35	2.89	55.6
77422	1	80	5	14971.8	15234.8	5	345	140	57.3	21.1	0	83.7	5.5	7.383	1.71	0	3.85	0.61	1.862	82.9
77424	2	40	5	18144.2	19629.5	2.16	154.6	139	67.2	27.1	0	94.2	7.3	5.94	1.34	0	4.65	1.35	2.89	87.1
77433	2	58	4	19833.2	19795.4	3.54	142.8	138	60.9	26.2	0	91.5	5.3	4.996	1.68	0	7.06	1.976	4.474	78.2
77450	2	58	5	12810.3	12849.2	3.07	404.5	139	69.4	27.2	0	98.5	5.1	5.218	0.98	0	5.53	3.489	2.948	70
77477	1	59	5	15376.3	16840.2	5	410.4	137	81.7	30	1	94.1	6.3	5.718	0.83	0	6.1	2.405	4.163	51.2
77484	1	40	1	22605.2	25768.9	0.16	279.6	141	74.8	24.1	0	86.6	4.3	5.107	1.24	0	3.75	0.723	2.172	20.1
77507	1	43	5	19866.3	20943	3.18	362.8	142	88.8	28.2	1	103.7	5.4	5.384	1.32	0	4.29	1.298	2.379	25.3
77528	1	40	4	13263	13981.8	5	487.7	140	82.1	28	1	98.6	5.8	5.94	0.93	2	7.24	1.35	2.89	59.1
77535	1	72	5	14114.1	14362.1	3.48	350.9	142	66.6	23.7	0	85.5	6	5.94	1.5	1	3.52	1.35	2.89	71.5
77540	1	43	5	13263	13981.8	5	321.2	139	69.5	25.9	0	94	5.5	6.106	1.14	0	3.59	1.05	1.965	79
77563	1	36	5	15791.5	16760.2	4.04	440.2	141	91	30.1	1	105	5.5	5.94	1.14	0	4.14	1.35	2.89	67.5
77603	2	56	5	26961.7	27043.5	3.54	202.2	142	72.1	28.2	1	98.9	6.6	6.439	1.78	2	3.47	0.745	1.345	73.5
77609	2	61	3	14435.4	14464.9	2.31	249.8	141	40.2	18.3	0	65.7	5.9	5.384	2.4	2	5.51	0.723	2.767	114
77631	2	59	4	17080.5	17381.5	2.61	356.9	143	60.4	27.7	1	88.5	5.6	5.94	2.25	0	6.85	1.35	2.89	82.7
77663	1	61	1	22379.3	25434.1	2.2	499.6	141	71	28.5	1	102.3	6	6.051	1.29	2	5.82	1.276	3.931	50.7
77671	2	18	3	6113.25	6773.56	0.01	273.6	139	59.8	21.3	0	74	5.4	5.94	1.24	0	4.32	1.35	2.89	88.2
77673	1	26	5	18866.6	19139.6	1.68	380.7	140	63.9	21.7	0	76.6	5.3	5.662	1.81	0	4.22	0.745	2.069	57.2
77675	1	33	5	21886.6	24132.8	5	327.1	139	58.8	20.6	0	80.7	5.1	5.329	1.09	0	5.87	2.653	3.569	37.8
77704	2	41	2	14331.8	14796.7	3.07	261.7	141	46.2	19.6	0	72.2	5.3	5.94	1.16	0	3.88	1.35	2.89	73.4
77707	1	38	5	19005.1	20955.5	5	422.3	139	63.4	22.1	0	82	5.5	4.829	1.32	2	5.72	1.648	3.646	47.8
77721	1	46	4	19037.4	19330.7	3.07	398.5	141	55.2	21.2	0	78	5.9	6.051	1.34	0	5.38	1.287	3.439	84.7
77727	2	45	5	15830.5	16485.1	3.48	458	138	75.1	28.3	1	95.6	6.4	5.94	1.11	0	5.2	1.35	2.89	39
77778	2	59	5	16684.7	16735.3	2.26	386.6	142	93.8	36.1	1	112.3	5.8	5.94	2.66	2	6.03	1.35	2.89	82.6
77811	1	55	5	21441.9	22755.8	3.03	321.2	140	74.5	24.6	0	92.1	5.8	5.995	0.91	0	4.65	1.016	3.284	38.4
77828	2	18	3	9254.08	11688	0.15	261.7	136	52.6	22	0	75.4	5	5.218	1.4	2	3.54	0.553	1.888	44.7
77831	1	61	5	11640.8	12123.8	3.07	458	139	81.4	27.4	0	96.8	5.2	5.94	0.8	0	5.07	1.35	2.89	49.7
77853	1	67	1	8877.14	9384.21	2.73	416.4	140	73.4	27.9	1	106.3	7.6	5.94	1.11	2	5.35	1.35	2.89	63.6
77861	2	68	1	16752.9	17226.1	0.86	327.1	135	61.9	24.7	0	98.9	13.6	14.71	1.27	2	4.94	1.445	3	47.6
77888	1	75	5	18661.8	18914.9	2.58	345	140	54.6	20.8	0	80.3	6	5.162	1.73	0	4.22	0.734	2.146	95
77893	1	24	3	28301.2	30007.6	0.56	327.1	138	76	27.4	0	90.5	5.6	5.94	0.93	0	5.59	1.35	2.89	26.4
77927	2	42	3	13087.4	13803	1.82	350.9	136	54.4	23	0	77.9	5.1	5.329	1.5	0	6.98	1.219	4.913	58.8
77932	1	28	5	18866.6	19139.6	1.68	368.8	144	65.5	21.7	0	78.5	5.2	5.329	1.63	0	4.29	1.264	2.095	67.8
77935	2	48	5	27259.9	28134	5	273.6	141	59.3	21.3	0	81.5	5.4	5.94	2.04	0	6.28	1.35	2.89	63.8
77938	1	72	5	17250.4	17524.2	2.9	339	139	110.7	35.7	1	116	6.4	8.16	0.8	0	3.15	1.039	1.888	107
77943	1	38	5	28043.4	29509	5	487.7	138	90.1	30.3	1	104.4	5.6	5.162	1.34	2	5.43	1.14	3.569	37.9
77952	1	27	5	20492.1	21390.3	3.97	386.6	140	78.3	28	1	91.8	5.4	5.94	1.09	0	4.14	1.35	2.89	52.3
77953	2	33	4	25341.9	25947.5	3.07	273.6	137	48.6	22.1	0	77.9	5.3	5.273	1.19	2	4.24	0.869	2.664	49
77954	2	44	5	14490.2	15757.2	3.98	202.2	138	48.9	18.5	0	69.7	4.9	4.607	3.26	0	6.03	0.61	2.483	29.8
77979	2	69	4	12986.2	12839.7	0.12	303.3	143	70.9	27.5	1	92.4	5.6	5.94	1.24	2	4.5	1.35	2.89	128
77991	2	30	3	10618.3	11201.9	1.55	208.2	140	45.5	22.1	0	80.8	5.3	5.718	1.34	0	4.63	1.818	2.457	42.5
78020	2	42	4	20799.1	21804.6	2.73	315.2	139	50.3	22.2	0	74.6	5.5	5.94	1.19	0	5.09	1.35	2.89	49.5
78048	1	43	4	23441.8	24491.9	4.25	261.7	141	64.3	25.3	0	76.8	5.3	5.94	1.81	0	4.55	1.35	2.89	85.3
78072	1	77	1	15276.1	15994.3	0.86	428.3	139	61.8	22.9	0	96	7.9	6.883	1.01	0	2.61	0.835	1.215	65.5
78080	1	58	5	12328.8	12457.1	5	416.4	141	73.3	28.3	1	93.4	5.6	5.995	0.88	0	4.27	1.535	2.689	39.4
78093	1	29	5	20249.5	20542.5	5	339	137	78.9	30	1	100	5.2	5.94	1.27	0	5.25	1.35	2.89	49.3
78105	2	36	1	24131.1	27180.3	0.16	196.3	139	61.4	23.1	0	88.5	4.9	5.218	1.99	0	3.98	0.418	1.81	15.3
78127	1	67	3	19321.4	21429.4	3.81	505.6	137	69.6	24.9	0	94	7.7	8.104	0.88	0	3.03	1.05	1.655	37.1
78151	1	75	5	12144.8	12391.7	1.43	309.3	141	66.6	26.4	0	95.1	6.9	7.882	1.55	2	4.03	1.716	1.707	89.4
78217	1	66	5	15686.2	16864.7	5	422.3	139	66.3	23.3	0	85	5.6	5.829	1.73	0	4.86	1.016	2.664	70.4
78220	1	30	5	22084.2	22576.5	5	469.9	139	65.7	21.5	0	74.3	5.2	4.718	2.12	0	5.9	0.858	3.388	90
78235	1	64	5	13666.5	14853.1	0.64	172.5	141	47.4	17.7	0	74.5	5.6	6.328	1.27	0	8.17	2.371	5.819	80.9
78245	2	72	5	17575.3	19738.9	5	255.8	136	72.6	29.7	1	101.1	11.7	5.94	0.98	0	6.62	1.35	2.89	118
78267	1	32	5	17342.9	18026.1	5	309.3	141	98.1	25.9	0	103.9	5.5	5.94	1.53	0	4.27	1.35	2.89	33.7
78270	1	55	4	19000.2	19292.9	5	297.4	140	80.2	27.5	1	88.5	5.6	6.051	1.09	0	4.55	2.687	2.224	54.2
78282	1	32	5	16870.9	18602.3	5	374.7	138	90.4	25.4	0	103.7	5.7	5.94	0.93	0	5.17	1.35	2.89	43.2
78291	2	38	4	23267.3	25308.6	1.22	214.1	140	72.4	33	1	98.2	5.1	5.94	1.37	0	4.65	1.35	2.89	64.8
78322	1	29	5	28301.2	30007.6	0.56	428.3	139	76.1	28.1	1	101.3	5.8	5.94	0.54	0	6.41	1.35	2.89	36.5
78352	1	25	4	17435.7	19078	2.26	297.4	140	77.2	23.6	0	85.3	4.8	5.218	1.32	1	4.19	0.971	2.431	71.7
78356	2	45	5	17112.6	17820.2	4.19	220.1	138	48.3	19.9	0	77.2	5.4	5.94	1.97	0	5.15	1.35	2.89	51
78364	1	18	3	8098.69	8335.81	0	398.5	140	61.5	20.2	0	74.8	5.5	5.329	1.16	0	2.66	0.677	1.19	32.8
78371	2	30	5	19092.8	19887.6	5	291.5	144	49.1	18.9	0	75.5	5.1	5.94	1.76	0	4.86	1.35	2.89	82
78386	1	44	5	16441.3	17184.1	2.51	249.8	136	68.1	22.9	0	84	6.1	8.715	1.09	0	4.94	3.635	2.198	74.5
78391	1	55	3	18508.9	18794.1	3.14	517.5	143	73.8	25.7	0	95.7	5.9	5.94	1.06	0	7.29	1.35	2.89	32.6
78411	1	41	3	10667	11245.1	1.56	315.2	143	68.3	26.9	0	87.5	5.6	5.94	1.16	0	5.09	1.35	2.89	20.9
78480	2	47	3	17258.5	17972.1	2.63	220.1	137	60.3	23.2	0	82.5	5.5	5.107	1.19	0	4.24	1.016	2.586	21.8
78486	2	60	5	13288.8	13257.8	5	214.1	141	47.1	18.1	0	73.3	5.5	5.94	1.94	2	4.19	0.745	1.914	75.4
78489	2	31	5	16201	17531.9	5	267.7	138	68.9	26	0	102.2	5.6	5.94	0.83	0	3.9	1.35	2.89	56.2
78503	2	72	2	19707.7	22694.1	0.87	458	136	55	23.8	0	84	7	4.496	1.6	0	4.29	2.055	1.758	134
78521	1	70	3	6770.57	6908.23	1.56	345	137	78.8	30.9	1	107.1	6.1	5.94	1.01	1	5.38	1.35	2.89	55.9
78523	2	60	4	13774.7	13999.9	3.18	309.3	141	51.1	20.8	0	84.2	6	5.607	1.45	0	8.04	1.389	5.948	94
78581	2	44	5	25717.2	26551.5	2.02	243.9	141	70.7	24.3	0	86.9	5.7	5.94	1.58	0	6.49	1.35	2.89	70.2
78587	2	57	2	12566.1	13253.2	2.18	315.2	141	51.7	23.3	0	82.3	6.2	7.327	1.19	2	4.65	3.229	1.991	97.7
78595	1	31	4	19246.5	20244.9	2.1	541.3	139	115.8	38.6	1	114.4	5.4	5.662	0.96	0	5.48	1.874	3.672	33.8
78601	1	46	5	16575.4	17473.7	3.93	416.4	140	71.4	23.9	0	95.6	5.4	5.94	0.93	0	4.86	1.35	2.89	151
78615	2	57	4	13360.4	13401	5	321.2	141	52.9	21.5	0	72.3	5.7	5.329	1.58	0	5.22	0.723	3.31	84.6
78620	1	64	1	13285.1	14788.2	0.51	398.5	141	67.2	28.4	1	91.6	5.5	5.884	0.88	2	4.68	2.111	2.845	97.2
78621	1	50	5	14258	14477.7	3.03	428.3	133	72.4	26.4	0	96.4	5.6	5.218	1.19	0	5.4	1.592	3.491	72.1
78633	1	24	5	19744	20934.4	1.43	446.1	140	62.2	18.4	0	76.1	5.1	5.718	1.11	2	3.26	0.926	1.733	29.1
78651	2	24	4	37144.7	38581.8	4.61	327.1	138	57.6	23.3	0	85.2	5.5	5.329	1.42	2	3.59	1.614	1.422	89.9
78673	2	32	5	18100.5	18424.4	3.92	380.7	138	79.1	32.8	1	95.2	6.1	5.94	1.19	2	4.63	1.35	2.89	66
78692	2	39	5	26929.9	27811	5	309.3	138	60.8	24.9	0	89.1	5.3	5.107	1.27	0	4.6	1.185	2.793	57
78694	2	22	4	27235.3	29107.8	1.54	291.5	141	57.1	21.8	0	78.7	5.5	5.94	1.76	0	4.5	1.35	2.89	30.6
78716	2	46	4	14607.9	15081.8	4.03	303.3	141	60.1	22.8	0	87	6	6.661	1.4	0	5.28	0.994	3.414	34.7
78746	2	27	5	39887.1	44686.2	5	237.9	140	53.2	21.8	0	74.2	5.6	5.94	1.19	0	5.9	1.35	2.89	53.4
78760	2	31	5	23267.3	23229.1	1.37	208.2	139	71.4	28.5	1	88.6	5.5	5.94	1.19	2	4.11	1.35	2.89	34.6
78818	2	43	5	14490.2	15757.2	2.58	214.1	140	51.3	20.7	0	80	5.3	5.162	1.68	2	3.98	0.723	1.965	49.6
78847	2	63	1	9697.47	9690.96	2.73	422.3	139	68.2	26.8	0	99.1	6.4	5.94	1.19	0	6.47	1.35	2.89	43.4
78918	1	67	3	8103.2	8711.99	5	321.2	141	74.7	25.7	0	90.9	5.5	5.107	1.68	0	4.86	0.689	2.87	70.2
78919	2	47	5	18845.2	19456.6	5	404.5	141	68.3	24.2	0	90.3	5.4	4.94	1.37	0	6.49	0.881	4.707	24.3
78925	2	19	3	6113.25	6773.56	0.07	279.6	141	48.1	21.4	0	76.7	5.2	4.163	1.4	0	4.89	0.666	3.181	44
78938	2	65	1	9512.62	9546.46	3.07	291.5	144	52	23	0	86.4	5.7	5.884	1.29	0	5.4	0.756	3.776	127
78952	2	44	4	18845.2	19624.4	5	214.1	139	79.2	29.2	1	102	8.8	10.269	0.85	1	5.12	3.635	2.612	97.7
78959	2	39	5	28154	29075.1	5	172.5	139	61.8	22.9	0	79	4.9	5.329	1.58	0	3.34	0.587	1.5	42.8
79007	2	52	5	15701.3	15748.9	5	249.8	139	49.6	20.3	0	78.6	5.6	5.94	1.71	0	5.74	1.35	2.89	120
79044	1	31	5	18665.7	20687.5	2.32	356.9	139	81.1	27.1	0	93.4	5.6	6.051	0.98	0	4.71	2.54	2.56	59.9
79064	1	48	5	18518.8	20386.6	1.68	487.7	138	81.1	28	1	102	6.1	5.94	1.03	2	3.85	1.35	2.89	70
79068	2	36	5	25405.8	26237.1	5	273.6	138	89.3	37.3	1	106.5	6.2	5.94	1.47	0	4.99	1.35	2.89	44.9
79081	2	27	5	22325.2	23188.9	2.31	237.9	140	50.8	19.6	0	72.3	5	4.996	1.29	0	4.09	0.542	2.534	55.4
79095	2	80	1	24968.7	27553.2	4.35	350.9	144	62.2	29.5	1	102.1	6.3	6.495	1.78	0	6.21	0.858	4.034	163
79178	1	80	5	14379.9	14881.8	5	309.3	140	67.6	26.7	0	96.1	7	5.94	0.8	0	5.69	1.35	2.89	53.3
79210	1	25	5	18866.6	19139.6	2.31	356.9	142	59.1	20.7	0	72.1	5.2	5.162	1.4	2	4.01	0.497	2.379	54
79224	2	19	3	6113.25	6773.56	0.04	273.6	138	45.3	18.2	0	70.8	5.4	4.718	1.86	0	3.78	0.802	1.552	34.6
79226	1	24	5	22895	23898.5	4.1	505.6	142	65	22.1	0	77.4	5.5	5.107	1.19	1	3.59	1.434	1.758	48.3
79253	2	26	4	28044.1	31418.3	5	220.1	138	61.4	20.8	0	81.2	5	5.94	1.58	0	3.57	1.35	2.89	31.6
79259	1	59	4	14288.1	14508.3	4.51	410.4	141	72.4	25.9	0	89.5	5.5	5.94	1.03	0	6.15	1.35	2.89	40.5
79269	2	40	5	18845.2	19624.4	5	345	138	83.6	33.7	1	109.2	6.2	5.551	0.91	0	3.31	0.892	1.991	40.9
79276	2	26	5	27705.5	28777.4	5	226	138	43.6	16.9	0	68.7	5.1	4.441	1.55	0	3.88	0.531	2.095	39.6
79283	1	18	3	8098.69	8335.81	0	428.3	138	64.8	23.3	0	78.2	5.4	5.107	1.58	0	4.03	0.587	2.198	57.6
79292	1	58	2	14497.7	15470.1	4.28	309.3	140	77	26.6	0	101.3	5.7	6.162	1.4	2	6.88	1.581	4.758	96.8
79311	2	47	5	14331.8	14791.3	4.53	279.6	139	66.9	23.3	0	88.4	5.3	5.884	1.19	0	4.42	1.31	2.638	47
79335	2	39	2	16968.5	18457.3	0.88	279.6	135	72.9	28.3	1	100.8	5.1	5.94	1.58	0	5.46	1.287	3.284	47.9
79337	2	61	2	15478.6	16228.8	0	255.8	143	45.9	18.2	0	70.9	5.9	5.94	1.89	0	6.75	1.35	2.89	97.4
79338	1	44	5	17439.9	18227.8	5	463.9	142	70	25.4	0	84.5	5.7	5.94	1.34	0	4.99	1.35	2.89	68.2
79341	2	32	5	14158.3	14205	4.25	232	140	48.5	19.7	0	70.6	5.4	4.607	2.07	0	5.77	0.869	3.31	19.9
79369	1	30	3	15063.6	16192.1	1.55	339	141	67.9	23.8	0	91.4	5.3	5.718	0.96	2	5.69	2.834	3.439	34.1
79388	2	67	5	22988.8	24103.1	1.03	208.2	138	63.8	24.3	0	85.3	5.3	5.94	1.86	0	5.17	1.35	2.89	60.9
79425	1	53	5	10341.4	10500.8	3.35	469.9	139	66.9	23	0	88.2	5.9	5.94	1.03	0	6.88	4.471	3.801	64.8
79432	1	73	4	12560.4	12759.8	1.27	327.1	141	79.9	29.2	1	105	7.1	9.714	0.7	0	3.65	1.987	2.043	70.1
79459	1	30	5	20648	22061.7	5	208.2	138	100.8	31.7	1	110.5	6.9	5.94	1.27	0	3.78	1.35	2.89	38
79463	1	33	5	29913	31961	5	434.2	141	85.7	32.4	1	103.7	5.5	5.94	1.19	0	6.05	1.35	2.89	34
79466	2	36	2	13316.5	14048.3	2.18	285.5	139	44	20	0	75.5	5.2	5.44	0.96	0	4.97	2.845	2.715	49
79480	2	38	4	14158.3	14747.6	5	255.8	141	51	19.7	0	74.9	5.2	5.94	2.04	0	4.65	1.35	2.89	77.8
79491	2	34	5	28725.2	29654.3	5	208.2	140	58.3	24.5	0	92.2	5.6	5.94	1.27	0	3.59	1.35	2.89	55.9
79503	2	68	5	17004.9	16926.5	3.48	327.1	139	57.1	21.9	0	96.2	6.1	5.94	1.4	0	4.34	1.35	2.89	63.3
79525	1	64	4	14532.9	15135.9	0.87	428.3	142	69.7	24.8	0	96.2	6.5	8.493	1.09	1	3.54	2.36	1.371	41.2
79541	2	78	3	32235.9	35964.1	5	220.1	140	60	24.4	0	95	6.1	5.051	1.11	0	2.82	1.185	1.164	66
79560	2	37	4	12106.8	12502.9	4.19	232	138	62.7	24.7	0	84	5	5.94	1.97	0	5.69	1.35	2.89	28.8
79569	1	44	4	13518.6	14129.3	4.03	422.3	144	83.9	27.4	0	96.4	5.6	5.773	1.11	2	6.52	1.219	4.836	32.3
79573	1	29	5	24130.8	25585.7	3.81	499.6	138	83.7	24.3	0	89.6	5.3	5.218	1.11	2	4.6	1.739	2.689	59.3
79630	2	59	3	15784.6	15832.5	4.51	297.4	141	44.3	22.3	0	78.3	4.7	5.94	1.71	0	6.41	1.35	2.89	66.7
79634	1	43	5	12486.5	12939.1	3.07	303.3	136	86.8	32.2	1	110.8	8.2	5.94	1.47	0	5.2	1.35	2.89	48.8
79661	1	52	3	14410	15191	3.53	291.5	140	71.4	23.5	0	98	5.3	4.996	1.24	0	7.01	2.224	4.758	57
79663	1	39	4	14894.9	15808.6	2.73	333.1	141	63.1	22.9	0	86.4	5.1	5.94	1.03	0	4.99	1.35	2.89	35.6
79675	2	47	5	16896.5	16947.8	3.03	303.3	137	64.3	24.4	0	91.8	6	5.495	1.45	0	5.02	1.14	3.051	63.5
79678	1	32	5	15416.6	16998.8	5	517.5	141	74.2	26.9	0	89.4	5.5	5.94	1.14	0	5.95	1.35	2.89	41
79696	2	34	3	14804.5	16020.6	5	160.6	139	40.9	16.3	0	61.5	5.2	5.94	2.46	0	4.78	1.35	2.89	49.2
79697	2	33	5	17862.8	18440.5	4.19	190.3	140	73	27.6	1	97.1	4.9	5.94	1.11	0	3.54	1.35	2.89	28.9
79721	2	40	5	14041.4	14496.9	5	303.3	138	54	21.5	0	80.6	5.4	5.94	1.53	0	4.45	1.35	2.89	76.5
79739	2	26	3	17308.9	19391.5	2.52	255.8	140	50.1	20.6	0	74.5	4.8	5.94	1.53	2	4.97	1.35	2.89	58.5
79795	2	66	4	17387.8	17347.2	3.18	261.7	141	71.8	27.6	1	97.2	6	5.94	1.16	0	4.4	1.35	2.89	36
79802	1	22	2	19032.5	20269.9	3.63	594.8	139	91.9	30.4	1	102.5	5.3	4.829	1.06	2	3.23	1.276	1.577	39.6
79810	1	75	2	22910.9	23274.6	5	333.1	134	70.7	26.5	0	95	5.9	5.94	1.19	0	6.28	1.35	2.89	74.7
79833	1	54	5	14410	15191	3.53	303.3	139	71.3	25.4	0	96.7	6.7	8.66	1.09	0	4.37	3.274	1.784	52.2
79846	1	39	5	21886.6	23229.1	5	356.9	140	71.7	22.7	0	84.8	5.8	5.94	1.63	0	5.48	1.35	2.89	55.7
79870	2	39	5	20322.4	21168.4	5	291.5	140	52.9	20.9	0	73.5	5.4	5.162	1.68	0	4.03	0.463	2.146	74.2
79880	2	64	1	24447.3	26265.5	2.2	321.2	140	64.9	30.7	1	108	5.9	4.996	1.16	2	5.4	1.411	3.595	73.3
79888	1	30	5	18665.7	19401	5	517.5	136	116.4	33.5	1	107.5	5.4	6.051	1.06	0	5.12	0.982	3.62	86.2
79898	1	29	4	18455.2	19437.3	1.4	392.6	142	91.4	30	1	104.8	5.7	5.94	1.47	2	6.21	1.35	2.89	25.8
79916	2	55	5	18376.5	19880.8	5	541.3	140	92.1	34.5	1	109.1	7.1	5.94	1.71	0	5.74	1.35	2.89	74.5
79920	1	59	4	12217.8	12406.1	0.81	333.1	141	79.1	28.3	1	102.1	5.6	5.94	0.91	1	4.99	1.35	2.89	79.9
79921	2	43	3	20457.4	21303.3	3.37	291.5	139	45.6	21.5	0	74.9	5.1	4.718	2.09	0	4.63	0.734	2.198	85.3
79949	1	72	5	15505.9	15716.2	3.48	404.5	138	65.2	22.1	0	91	6.5	5.94	0.98	0	3.62	1.35	2.89	85.8
79955	1	37	5	28842.8	31802.9	5	321.2	140	71.5	24.5	0	93.4	5.1	5.94	0.88	0	5.38	1.35	2.89	53.3
79972	2	34	4	16968.5	18457.3	0.88	297.4	140	71.8	29.4	1	97.2	4.7	5.051	1.6	0	4.27	1.558	1.94	44
79999	2	49	3	16422.3	17216.2	1.43	422.3	136	95.3	37.2	1	114.5	6.4	6.162	1.03	0	4.11	2.247	2.043	79.3
80030	1	63	5	11833.6	12509.6	5	279.6	136	75.7	25.9	0	98.2	5.6	5.551	1.22	0	4.94	0.982	3.284	61.6
80059	2	47	5	19691	20329.8	0.85	220.1	142	62.9	25.7	0	87.1	5.8	5.551	1.63	2	5.48	0.485	3.62	48.6
80064	1	32	5	17754.5	18843.5	1.02	571	139	86.7	30.8	1	96.7	5.9	5.94	0.91	0	5.4	1.35	2.89	61.6
80073	2	57	5	13617.9	14276.2	3.22	350.9	143	57.6	23.9	0	84.1	5.7	5.94	2.02	0	6.23	1.35	2.89	62.4
80075	1	32	5	19009.3	20310.8	5	255.8	142	71.6	24.8	0	93	5.4	5.94	1.09	0	3.49	1.35	2.89	48.1
80078	1	80	1	14202.7	14870.4	0.52	345	137	71.1	25.7	0	88.5	8.3	5.94	0.91	0	3.28	1.35	2.89	63.2
80092	2	65	4	16108.8	16098	3.22	327.1	142	50.5	21.2	0	82.7	5.8	5.94	2.48	0	6.47	1.35	2.89	156
80094	2	69	2	9695.92	9673.26	2.46	315.2	141	47.6	23.1	0	81.7	6.1	5.94	1.6	0	3.75	1.35	2.89	91
80121	1	68	2	23830.2	25396.6	3.07	350.9	138	69.5	25.4	0	97.3	5.8	6.772	1.47	0	5.02	1.694	2.767	64.7
80132	1	37	5	18665.7	19943.6	3.07	327.1	136	76.9	26.8	0	93.3	7.8	5.94	0.91	0	6.57	1.35	2.89	48.6
80137	1	30	3	13565.6	13688.1	2.23	380.7	143	51.2	17.6	0	66.2	5.2	5.44	1.37	2	4.86	0.914	3.077	44.2
80201	2	63	2	15875.8	15630.7	0.86	285.5	140	32.3	15.4	0	65.2	5.3	5.218	1.24	0	4.86	1.129	3.103	91.6
80203	1	67	3	8707.92	9244.28	3.07	499.6	139	59.9	24.5	0	96	5.3	4.996	1.34	0	4.03	1.005	2.224	120
80235	2	44	3	12255.2	12904.8	2.52	226	142	68.5	26.5	0	93	6.3	5.94	1.01	0	5.04	1.35	2.89	43.4
80254	2	31	5	18100.5	19688.5	3.17	160.6	141	61.1	25.1	0	88.5	4.8	5.051	1.32	0	3.9	0.926	2.172	35.5
80261	2	38	5	25405.8	26237.1	4.35	237.9	143	57.4	23.3	0	87.2	5	5.94	1.45	0	3.8	1.35	2.89	51.3
80268	1	71	2	8841.2	8981.54	2.46	362.8	139	71.2	27.1	0	95.5	6	5.94	1.5	1	4.86	1.35	2.89	71.5
80269	1	25	3	19744	20934.4	1.43	279.6	139	71.1	24.1	0	80	5.1	4.996	1.34	0	4.09	0.723	2.405	144
80285	1	50	5	21018.8	21653.1	5	208.2	140	79.1	29.3	1	95.2	6.2	7.327	1.58	0	4.55	1.411	2.327	113
80295	2	38	5	17154	17868.1	3.44	190.3	136	55.1	22.1	0	78.6	5.4	4.774	1.6	1	3.98	0.327	2.224	66.3
80312	1	40	2	15895.6	17498.8	0.88	362.8	138	81.4	27.5	1	97.7	5.4	5.829	1.78	0	6.34	0.7	4.241	52.7
80322	2	55	4	18815.6	19147.2	4.13	267.7	137	52.1	20.2	0	73.8	5.6	5.94	2.51	0	6.75	1.35	2.89	85.4
80330	1	73	5	15855	16106.7	3.18	374.7	139	76.3	27.4	0	102.9	6	5.94	1.09	0	5.51	1.35	2.89	50.7
80349	2	28	5	32262.4	33998	3	386.6	138	66.5	26.6	0	88.1	5	5.329	1.58	0	3.62	0.96	1.603	77.3
80351	2	37	4	14433.4	14900.2	3.14	208.2	139	64.5	24.5	0	84.2	5	5.94	1.4	0	4.01	1.35	2.89	134
80364	2	47	5	25398.5	25846.1	5	202.2	142	66.9	26.3	0	85.7	5.7	5.107	2.17	0	5.87	0.632	3.414	49.5
80365	2	34	5	16507.3	17863.3	5	345	140	51.8	20.7	0	77.3	5.1	5.94	2.17	0	5.2	1.35	2.89	62.6
80369	2	31	3	18100.5	18685.9	1.32	243.9	137	46.3	18.4	0	70.5	5.1	5.94	1.47	0	3.7	1.35	2.89	47.3
80372	1	42	5	20919.6	22053.4	5	523.4	140	77.8	26.8	0	93.1	5.6	6.328	1.14	0	5.51	0.982	3.931	56.3
80388	2	60	5	19293.5	19316.6	2.06	422.3	140	48.8	21.7	0	80.6	5.5	5.607	1.45	0	6.44	2.111	4.034	67.5
80390	2	65	5	6968.27	7082.22	5	214.1	139	54.8	22.5	0	80.1	5.5	5.551	1.81	1	6.54	0.644	4.448	91.3
80403	2	38	4	22886.7	23346.6	1.43	356.9	137	72.3	32.5	1	104.3	7	5.94	0.8	2	5.46	1.35	2.89	43.9
80413	1	46	5	12716.9	13406.1	4.3	267.7	141	69	23.8	0	89.3	5	5.44	1.4	0	4.53	1.163	2.586	25.8
80440	2	47	5	22516.2	23246.7	5	214.1	140	54.5	22.4	0	78.9	5.1	5.94	1.27	0	3.78	1.35	2.89	68.1
80448	2	26	5	19549.7	20901.4	4.99	232	137	54.2	21.3	0	74.2	4.9	5.94	1.58	0	5.3	1.35	2.89	36.8
80477	1	49	3	15601.2	17174.7	5	333.1	140	69.7	23	0	82	5.3	5.94	2.02	2	5.72	1.35	2.89	82.2
80479	1	62	5	15032.6	15828.7	5	463.9	140	86.6	26.6	0	102.6	6.9	7.438	1.14	0	6.96	2.698	4.577	101
80492	2	35	4	11387	11861	1.56	273.6	141	44.3	18.8	0	72.5	5.4	5.94	2.04	0	5.51	1.35	2.89	37
80498	1	64	5	17151.9	18060.2	5	499.6	139	48.3	18.6	0	73.3	5.7	5.829	1.42	2	5.87	0.937	4.008	40.4
80501	1	18	3	8098.69	8335.81	0	392.6	138	61.8	22.3	0	81.8	5.1	5.273	1.34	0	4.27	0.847	2.534	38.9
80549	1	76	5	14116.4	14425.2	2.06	386.6	139	85.3	29.9	1	108.2	8.4	5.94	0.96	0	3.21	1.35	2.89	85.9
80561	1	41	5	26373.7	27565.3	5	350.9	138	79	26.3	0	92.3	5.3	5.551	1.11	0	3.13	0.723	1.681	38.3
80585	1	41	5	23799.4	24874.6	4.35	428.3	140	81.9	28	1	101	5.9	5.051	1.03	0	6.67	1.863	4.784	83.5
80588	2	59	4	13360.4	13401	4.25	291.5	143	53.8	21.9	0	82.6	6	5.495	1.66	0	5.87	1.242	3.646	59.7
80593	1	63	4	12609.5	13556.8	3.18	356.9	140	64.5	22.5	0	87.9	5.4	5.329	1.66	0	5.79	0.711	3.801	89
80602	2	72	5	18856	20895.8	5	95.2	139	62.9	24.6	0	87	5.6	5.94	1.45	0	4.6	1.35	2.89	127
80623	2	39	5	25024.1	25833.4	4.25	261.7	136	54.8	22.7	0	78.1	5.2	5.94	2.04	0	5.3	1.35	2.89	62
80651	2	64	2	15481.1	16667.4	3.07	243.9	141	52.9	21	0	82.5	7.7	7.549	1.58	0	5.25	1.016	3.207	56.2
80672	2	46	3	21934.1	22000.6	5	321.2	138	50.7	21.1	0	75.6	5.5	5.329	1.5	0	5.48	0.598	3.698	39.8
80706	1	50	2	12953.3	13152.9	1.81	380.7	141	65.6	25.1	0	90	5.3	5.94	1.29	0	5.28	1.35	2.89	75.5
80709	2	59	3	16088.8	16137.6	5	285.5	143	52.5	21.7	0	80.4	5.7	5.773	1.42	0	5.64	1.411	3.569	84.7
80714	1	45	4	18222.5	19045.8	0.85	404.5	141	64.7	23.2	0	83.1	5.7	5.107	1.32	2	6.41	0.858	4.707	43.8
80757	2	39	5	16869.9	17572.2	3.53	273.6	138	71.2	27.7	1	95.4	5.3	5.495	1.29	0	5.43	1.456	3.465	37.2
80765	1	37	5	17754.5	18150.2	4.18	410.4	140	96.2	29.8	1	101.7	5.4	5.94	0.96	0	5.92	1.35	2.89	68.2
80775	2	19	3	6113.25	6773.56	0	362.8	138	80.6	30.8	1	99.3	5.1	5.94	0.93	1	5.25	1.35	2.89	43.9
80778	1	32	5	17754.5	18150.2	5	315.2	141	75.4	24.2	0	86.7	5.3	5.94	1.03	0	4.81	1.35	2.89	89.1
80854	2	27	4	35809.2	38615.4	3.33	273.6	137	50.7	23.4	0	85.2	5.3	4.718	2.3	0	5.12	0.429	2.612	36.9
80862	1	21	4	20573.8	21668.8	4.19	386.6	140	71.3	23.5	0	84.6	5	5.329	1.29	0	3.49	0.327	2.043	43.9
80863	2	37	5	13575.3	14019.5	5	291.5	139	61.4	24.8	0	91.2	5	5.94	1.84	0	5.4	1.35	2.89	63.3
80872	1	66	3	8875.72	10118.4	3.07	380.7	136	64	26.9	0	96.8	5.7	5.94	0.98	2	6.57	1.35	2.89	26.6
80873	2	36	5	13801.6	14376.1	5	374.7	137	55.6	24.7	0	81.9	5.4	5.662	1.55	2	4.42	0.768	2.508	64.9
80892	2	59	5	20447.5	20509.5	5	243.9	141	74.7	32.1	1	107.6	5.9	5.94	1.47	0	5.02	1.35	2.89	101
80911	1	44	4	23250.6	24301.1	2.1	291.5	139	71.3	23.9	0	86.1	5.8	5.218	1.27	1	6.41	2.981	3.776	94
80930	1	73	4	17390.3	17997.3	5	577	137	75.6	26.6	0	95.8	5.8	5.94	1.06	0	3.65	1.35	2.89	64
80956	2	18	2	8180.42	11272.6	0.13	279.6	141	42.8	19.7	0	67.1	5.1	5.051	1.27	0	4.99	1.219	3.155	63.6
80961	2	41	5	21275.1	23135.5	3.05	327.1	137	62.9	22.7	0	85.5	5.5	4.274	1.97	2	4.71	0.565	2.483	58.3
80976	1	59	5	14577.2	14801.8	5	339	141	76.2	24.2	0	92.5	5.3	4.552	1.94	0	5.25	0.982	2.87	63.2
80985	1	46	5	19538.4	20597.3	2.83	356.9	142	99.4	30.6	1	109.7	5.9	5.94	1.27	0	6.34	1.35	2.89	66.5
81009	2	56	3	20000.1	20641.4	1	136.8	142	73	33.2	1	106.2	3.5	4.385	1.53	0	3.8	1.039	1.81	43.9
81015	2	20	4	20785.4	22564.8	0.21	309.3	139	54.3	22.1	0	74	5.1	4.829	1.37	0	4.4	0.655	2.715	67.6
81054	2	66	3	19154.4	19222.6	1.27	374.7	135	56.8	24.9	0	92.9	7.5	5.94	1.24	0	4.16	1.35	2.89	132
81076	2	18	3	13479.3	13973.1	0.71	297.4	141	51.9	20.6	0	71.3	5	5.162	1.91	0	3.98	0.632	1.784	71.1
81087	2	36	5	22119.9	22843.6	5	261.7	138	58.7	22	0	81.5	5.4	4.718	1.91	2	3.75	0.406	1.655	64.1
81092	1	29	4	22028.3	22993.8	0.72	356.9	140	103.4	34.2	1	107.5	5.2	5.94	1.5	2	3.8	1.35	2.89	65
81118	2	40	5	24623	25641.1	2.52	226	139	58.7	23.8	0	82.5	5.4	5.94	1.89	0	5.12	1.35	2.89	32.3
81138	2	42	4	18221.8	18806	4.19	255.8	135	47.7	19.3	0	70.3	5.1	4.829	1.63	0	5.15	0.553	3.258	48.7
81139	1	23	4	17435.7	19078	3.84	368.8	140	99.6	33.5	1	109.1	4.9	5.94	1.01	2	5.15	1.35	2.89	47.5
81153	2	30	5	22119.9	22843.6	1.05	410.4	137	53.3	20.6	0	79.2	5.3	5.495	1.24	2	4.29	1.298	2.457	60.4
81162	2	80	1	11485.9	12865	2.53	386.6	139	56	21.8	0	92.3	5.8	5.662	1.42	0	5.79	1.569	3.646	70
81168	2	28	4	25813	28022.8	2.57	178.4	137	49.2	19	0	69.6	4.7	5.384	2.46	0	4.14	0.734	1.345	58.4
81196	2	41	1	15350.4	16189.6	1.14	285.5	140	50.2	19.9	0	72.4	5.2	5.218	1.81	0	4.42	0.576	2.353	27.8
81209	1	58	2	21240.1	22391.2	3.33	422.3	139	68.4	28.1	1	93.5	6.6	6.384	0.93	1	3.93	0.79	2.638	51.2
81214	1	50	3	11127.4	11630.1	1.62	321.2	140	64.1	23.5	0	83.2	5.8	7.272	1.37	1	6.03	1.039	4.189	70.6
81225	1	37	5	23392.1	24605.7	5	529.4	138	79.4	24.4	0	89.8	5.3	5.773	1.03	2	4.27	1.253	2.664	50.4
81270	1	43	5	17439.9	18385	5	404.5	139	81.1	26.1	0	95.5	6	6.217	1.06	0	4.78	1.129	3.207	44.1
81288	2	71	5	20087.5	22166.7	1.31	493.7	141	66.5	26.8	0	96.8	5.8	5.273	1.97	0	6.05	0.621	3.801	139
81292	1	47	4	17623.1	18419.3	4.86	446.1	139	88.3	26.7	0	96.6	5.7	6.273	1.16	0	4.11	1.14	2.431	68.5
81298	1	72	5	10104.2	10281.8	3.07	487.7	141	57.6	24.6	0	90	5.7	5.94	1.4	2	6.15	1.35	2.89	78.4
81322	2	55	3	12292.9	12170.3	2.23	226	143	50.2	21.4	0	73	5.5	5.94	1.63	0	5.04	1.095	2.922	77
81343	2	65	5	13318.9	14339.6	3.07	243.9	138	52.4	22.3	0	79.5	5.6	5.94	1.34	0	5.28	1.35	2.89	97.8
81375	2	41	4	25124.2	26163.1	3.14	315.2	137	48.6	22.3	0	76.8	6.6	5.94	0.7	1	4.5	1.35	2.89	86
81384	1	40	5	19688.6	21674.3	4.61	440.2	140	57.1	18.8	0	79.5	5.1	4.774	1.09	0	4.47	1.592	2.664	58
81450	2	56	2	17752.6	18712.5	4.13	350.9	140	70.8	27.5	1	88.5	5.9	5.94	1.22	0	4.65	1.35	2.89	76.4
81465	2	68	4	15459.3	15220.6	0.84	434.2	139	67.9	28.5	1	95	5.7	5.94	1.14	0	4.99	1.35	2.89	66.5
81470	2	43	5	21467.2	22354.9	3.18	297.4	139	65.5	24.2	0	88.5	5.4	5.384	1.78	0	5.77	1.242	3.414	84.9
81485	1	51	3	12237.8	13402.9	3.84	237.9	138	67	25.9	0	93.3	6.6	5.94	1.6	0	5.04	1.35	2.89	58.2
81489	1	38	5	16870.9	17752.6	5	458	141	85.3	26.2	0	96.7	5.3	5.329	1.01	0	3.9	1.931	2.017	47.6
81492	2	51	5	14310	14901.7	2.53	273.6	143	63.9	23.4	0	84.7	5.3	5.607	1.78	0	5.59	0.994	3.336	62.3
81497	2	72	5	20528.9	22653.8	2.9	374.7	138	61.8	24.7	0	85.8	5.8	5.94	1.68	0	6.57	1.35	2.89	96.3
81503	2	43	3	25700.9	27063.3	4.77	303.3	140	67.1	27.3	0	96.6	5.6	5.94	0.88	0	4.11	1.35	2.89	39.7
81512	1	69	4	14746.1	15588.4	3.22	237.9	142	66.1	24.1	0	85	5.3	5.94	1.42	0	4.32	1.35	2.89	92.9
81564	1	50	1	10816.6	11907.5	0.5	380.7	142	69.5	24.7	0	87.3	5.5	5.384	1.03	0	4.89	0.779	3.491	62
81581	1	80	5	13459.8	13929.7	3.07	333.1	142	70.9	25	0	97.1	6.9	8.66	0.93	0	3.62	1.524	1.991	73.4
81582	1	72	3	17465.9	17848	1.27	398.5	139	66.1	25.6	0	88.5	6.1	5.94	1.6	0	4.11	1.35	2.89	89.3
81594	1	60	5	13628.3	14193.8	2.65	392.6	142	69.5	27	0	95.2	5.6	5.662	0.96	2	4.58	1.897	2.741	47.8
81606	2	42	5	14331.8	14924.4	5	237.9	139	49.7	20.3	0	77.5	5.4	5.218	1.11	0	3.67	0.926	2.146	93.9
81623	2	63	5	15478.6	16228.8	2.46	368.8	141	62	25.8	0	86.6	6.3	5.94	1.53	0	8.59	1.35	2.89	64.5
81665	1	36	5	28043.4	29498.2	5	326.3	139	78.4	27.1	0	102.4	5.1	5.94	1.39	0	4.94	1.35	2.89	58.4
81700	2	30	4	25813.5	26658.1	2.87	279.6	141	58.2	24.8	0	85.5	5	5.94	1.01	0	5.59	1.35	2.89	63.8
81714	2	58	4	26191.4	26652.9	5	297.4	141	73.6	33.6	1	103.3	5.3	5.773	1.94	0	5.28	1.344	2.715	65.8
81719	1	43	5	19248.1	20427.5	2.73	404.5	140	67.4	24.8	0	88.2	10.7	5.94	0.93	0	6.59	1.35	2.89	41.8
81725	2	40	5	28499	29677.4	5	237.9	142	45.9	20.2	0	72.8	5.5	5.607	1.55	0	3.96	0.519	2.172	86.4
81740	1	21	4	33707.9	34195.6	1.23	577	140	116.7	36.5	1	115.5	5.6	5.495	1.32	0	5.33	1.061	3.517	49.6
81752	1	41	5	15971.4	16837	3.63	386.6	141	81.8	25.9	0	92.1	5.5	5.773	0.8	0	6.23	13.367	2.89	73.9
81802	1	30	5	19009.3	20310.8	5	321.2	139	77.7	26.2	0	90.2	5.8	5.94	1.06	0	5.74	1.35	2.89	54.4
81803	1	18	3	8098.69	8335.81	0	416.4	140	61.6	19.8	0	73.9	5.7	5.551	1.37	1	3.78	0.598	2.121	67
81806	2	32	4	14303.5	14898.9	2.73	249.8	141	54.4	23.2	0	82.5	5.1	5.94	1.29	0	3.62	1.35	2.89	35.3
81822	2	51	5	16331.6	16381.1	2.65	255.8	140	64.9	25.4	0	89.6	5.6	5.329	1.29	2	5.12	2.292	2.767	37.4
81834	1	33	5	14740.6	16337.3	2.1	285.5	139	92.2	30.8	1	103.9	4.9	5.94	0.83	2	3.88	1.35	2.89	44.7
81891	2	28	5	29840	32178.5	5	297.4	139	49	19.9	0	78.5	5.4	5.051	1.4	2	4.97	0.632	3.284	57.7
81893	1	30	3	18735.4	19152.9	2.32	410.4	140	76.2	26.4	0	98.8	5.4	5.94	1.14	0	4.86	1.35	2.89	45.7
81898	2	29	4	20631.9	23233.6	1.27	398.5	139	80.5	32.5	1	108.6	5.8	4.829	1.11	0	5.07	0.982	3.517	52.2
81903	1	30	5	18848.9	19174.1	5	600.7	139	74.5	23.8	0	84	5.4	6.217	1.16	2	7.42	3.06	4.862	90
81925	1	23	4	18455.2	18722.2	1.81	386.6	139	62	22.3	0	82.2	5.3	5.94	1.16	1	4.58	1.35	2.89	47.2
81945	2	53	4	12810.3	13340	3.22	285.5	138	57.9	26.4	0	89	5.5	5.94	1.37	0	4.94	1.35	2.89	28.6
81969	1	58	3	12326.8	13140.4	2.05	315.2	141	59.8	22.5	0	84.4	5.8	5.162	1.34	2	6.39	3.06	3.646	49.3
81987	2	80	1	11485.9	13316.8	1.14	273.6	140	64.8	27.5	1	103	5.9	7.161	1.42	0	5.15	2.506	2.586	51
81992	2	51	5	11424.6	11459.2	3.35	214.1	144	48.1	20.3	0	70.6	5.8	5.44	1.89	0	5.97	1.231	3.517	58.5
81993	1	43	5	16862.9	17618.3	4.19	428.3	139	94.6	30.5	1	99.4	5.8	6.106	1.19	0	5.09	1.445	3.233	73.5
82005	1	68	5	14746.1	15588.4	1.61	321.2	136	78.5	27.9	1	95.6	6	6.106	1.32	0	4.16	1.355	2.224	93.9
82043	2	57	5	16679.1	17485.4	4.13	410.4	143	84	34.5	1	103.5	5.8	5.94	1.6	0	8.51	1.35	2.89	50.1
82058	1	34	4	18144.6	19257.6	5	404.5	137	98.2	31.9	1	105.4	5	5.94	1.16	0	5.22	1.35	2.89	62.3
82059	2	29	4	23123.9	25906	5	249.8	136	50.2	21.2	0	71.6	5.2	5.94	1.19	0	3.47	1.35	2.89	22.8
82077	1	40	5	15971.4	16217.5	4.35	315.2	141	69.7	24.2	0	91.1	5	5.94	1.27	0	5.3	1.35	2.89	65.3
82090	2	48	1	13087.4	12956.9	1.47	255.8	137	53.3	22.6	0	76.5	5.3	5.94	1.19	0	4.78	1.35	2.89	72.5
82102	2	56	1	21016.6	21698.4	1.22	315.2	141	51.4	20.4	0	84	5.6	4.552	1.89	0	4.42	0.632	2.25	82
82148	1	35	5	15556.6	16134.6	5	422.3	141	70	25.5	0	85.4	5.4	5.94	1.01	0	5.64	1.35	2.89	50.3
82170	2	62	5	12927.2	12918.5	5	380.7	139	58.6	24.3	0	93.9	5.5	5.773	1.68	0	5.28	0.734	3.258	79
82189	1	30	5	19882.3	21101.8	5	416.4	139	64	22.7	0	78.5	5.4	5.94	1.11	0	4.16	1.35	2.89	53.7
82197	2	46	3	22448	23638	3.18	356.9	140	61.1	24.8	0	86.2	5.9	5.94	1.63	0	5.61	1.35	2.89	36.5
82230	1	60	5	14169.2	16153.1	2.74	261.7	140	80.3	27.6	1	99.2	5.6	5.94	1.14	2	5.77	1.35	2.89	46.6
82258	2	50	3	14310	14901.7	1.4	279.6	137	84.9	32.4	1	110.5	5.8	5.94	1.22	0	6.8	1.35	2.89	33.8
82270	1	49	1	12111.5	12138.6	1.47	374.7	140	77.2	26	0	87.3	5.1	5.94	1.09	0	4.76	1.35	2.89	60.5
82306	1	43	5	21915.8	23103.5	3.07	333.1	142	68.7	21.1	0	84.6	5.1	5.94	0.8	0	4.45	1.35	2.89	79.5
82353	1	53	5	17815.9	18781.5	5	368.8	140	67.3	27.3	0	90.5	5.3	7.605	1.99	2	6.08	0.768	3.724	27.1
82375	1	49	5	23799.4	24874.6	2.02	285.5	141	87.6	27.1	0	101.1	5.8	5.94	1.14	0	5.04	1.35	2.89	71.9
82395	2	25	5	26288.2	27762.2	3.05	232	139	47.1	17.7	0	71.2	5	4.219	1.47	0	4.01	0.429	2.327	29.1
82402	1	65	5	14171.5	14981	5	350.9	139	74.1	24.8	0	90.9	7	5.94	1.45	0	5.61	1.35	2.89	47.3
82428	2	26	5	24706.7	25536.2	3.6	226	138	47.3	21.4	0	79.5	5.3	4.885	1.14	0	4.47	0.869	2.948	60
82463	2	48	5	28139.3	29302.8	5	327.1	140	64.8	27.6	1	88.5	5.4	5.94	1.14	2	6.59	1.35	2.89	56
82465	2	44	3	19202.1	19996.1	0.48	267.7	138	68.1	30	1	99.9	5.4	5.94	1.16	2	5.09	1.35	2.89	85.4
82479	1	27	3	21814.1	23129.3	2.57	404.5	138	64.7	22.6	0	81.6	5.5	5.94	1.42	0	4.76	1.377	2.715	42.6
82483	1	32	5	18848.9	20890.6	3.17	452	139	67.7	26.2	0	88.3	5.6	5.829	0.93	0	5.12	2.913	2.845	40.3
82513	1	47	5	12716.9	13291.4	5	315.2	140	63.1	20.9	0	78.2	5.2	5.94	1.81	0	5.59	1.35	2.89	45.5
82547	2	65	2	12985.6	13615	3.28	416.4	142	69.6	31.4	1	104.3	6.1	5.94	1.34	0	6.36	1.35	2.89	62.1
82597	1	56	4	14212.7	14431.7	5	428.3	142	63.1	24.7	0	86	5.3	5.94	1.73	0	5.09	1.35	2.89	125
82603	2	44	4	18478.2	19371.5	5	291.5	140	50.4	22	0	81.5	5.6	5.551	1.29	0	5.3	1.592	3.284	84.7
82611	1	33	4	14743.7	15072.3	4.25	499.6	141	88.7	28.5	1	96	5.8	5.107	0.98	0	6.28	4.584	2.89	53.3
82621	1	41	5	20721.2	21657.3	5	333.1	143	74.3	26	0	101	6.1	5.94	1.01	0	5.53	1.35	2.89	39.9
82635	2	62	3	14929.4	14959.9	5	261.7	136	55.5	20.1	0	81	5.5	5.94	2.15	0	5.72	1.35	2.89	103
82636	2	46	5	14873.8	15135.8	4.84	339	138	57.8	20.2	0	76.1	5.3	4.996	1.47	0	4.71	1.016	2.767	84.5
82652	1	73	3	14476.3	15511.4	3.84	327.1	139	61.1	24.3	0	85.2	5.4	5.384	1.42	0	6.03	1.027	4.138	55
82655	2	75	1	21741.3	24397.2	2.32	285.5	135	69.5	32.7	1	108.3	10.4	5.94	0.91	0	4.47	1.35	2.89	46.4
82674	2	45	5	28037	29196.3	5	350.9	139	61.1	24.3	0	88.7	5	5.94	1.42	0	5.74	1.35	2.89	80
82688	1	63	5	12185.5	12986.5	3.07	291.5	138	73.9	21.9	0	88.5	5.4	5.495	1.34	0	4.53	0.79	2.819	71
82697	2	18	3	6869.58	7851.93	5	279.6	139	47.4	18.8	0	65.3	5.1	5.94	2.17	0	4.37	1.35	2.89	36.1
82703	1	50	4	19024.1	19883.5	1.22	297.4	138	83	27.2	0	97.5	7.4	10.103	1.24	2	5.59	2.45	3.233	58.1
82720	1	58	4	12953.3	13655.3	1.4	243.9	141	73.1	23.9	0	95.4	5.6	5.94	1.22	0	6.98	1.35	2.89	48
82742	2	52	5	20012.3	20979.7	3.07	226	138	45.6	19.3	0	71	5.4	5.94	2.79	0	6.85	1.35	2.89	137
82750	2	27	4	26616.1	28446.1	2.1	368.8	139	54.1	23.2	0	88.5	5.1	5.107	1.68	2	4.32	0.689	2.327	49.5
82769	2	55	1	23464.7	24434.9	3.33	327.1	140	57.4	27.3	0	86.6	6.6	6.828	1.71	0	5.4	1.411	3.051	60.7
82776	1	37	3	18665.7	20581.3	2.16	321.2	124	78.6	23.6	0	94.3	5	5.94	1.4	2	5.3	1.35	2.89	71.7
82788	1	43	5	23799.4	24874.6	5	339	137	68.6	21.4	0	84.4	5.5	5.995	1.29	0	5.04	1.174	3.207	44
82826	1	64	5	12103.1	12744	5	434.2	138	77.7	29.1	1	94.6	5.7	6.051	0.91	1	6.08	4.889	2.89	52.6
82827	2	61	4	19307.2	19375.9	4.13	220.1	140	64.5	27.2	0	89.7	5.7	5.94	1.42	2	4.65	1.35	2.89	129
82841	1	45	4	22786.7	24021.7	2.52	368.8	138	68	25.4	0	82.2	4.9	5.94	0.88	0	5.35	1.35	2.89	42.6
82845	1	64	5	15586.9	16547	5	309.3	139	59.3	19.5	0	75.1	6	5.94	2.02	0	5.28	1.35	2.89	47.6
82846	2	33	2	15638.9	16289.9	1.81	226	137	55.3	22	0	82	5.4	4.774	1.6	0	5.33	0.994	3.258	58.1
82859	2	80	1	21308.1	25737.9	2.56	374.7	140	44	20.1	0	83.5	8.2	5.94	1.14	0	3.21	1.35	2.89	81.5
82862	2	39	5	22463.3	23189.8	5	249.8	140	47.2	20.7	0	78	5.6	5.607	1.42	2	4.06	0.644	2.353	68
82867	2	41	5	22261	22983.2	5	255.8	139	52	22.8	0	88.5	5	5.94	1.42	0	4.22	1.35	2.89	60.2
82876	1	80	3	8070.39	8500.59	1.14	368.8	137	67.9	28.6	1	109.8	6.7	7.05	1.19	0	5.15	1.682	3.181	63.4
82882	2	80	5	18586	20509.8	3.07	291.5	140	46.6	20.8	0	83.6	6	5.94	1.91	0	7.29	1.35	2.89	108
82894	1	49	5	25227.1	26594.3	3.07	392.6	139	69.8	25.6	0	91.6	5.3	5.94	1.03	0	4.5	1.35	2.89	77.5
82917	1	42	5	13409.6	14010.3	5	404.5	138	85.8	30.7	1	100	5.4	5.718	1.16	0	4.71	0.723	3.207	62
82925	1	38	5	20034.2	22204.3	5	345	140	88.3	28	1	102.7	5	5.829	0.98	0	3.34	1.332	1.733	70.7
82926	2	57	3	13617.9	14339.8	2.05	315.2	142	59.1	24.1	0	89.6	5.7	5.162	1.84	2	4.86	1.603	2.302	54.3
82943	1	45	5	12474.5	13038.1	5	315.2	144	62.9	22.7	0	80.5	5.7	5.94	1.47	0	4.09	1.35	2.89	91
82978	2	41	3	17258.5	18173.4	3.84	309.3	148	44.3	21.7	0	72.3	5.1	5.384	1.66	0	6.85	1.716	4.422	45.4
83001	2	43	5	16399.6	16449.3	5	249.8	137	71.8	26	0	89.2	5.2	5.607	1.09	0	5.35	2.01	3.336	58.5
83026	1	76	5	15625.2	16170.6	5	326.3	139	65.4	24.2	0	93.2	6.8	7.549	1.39	0	4.94	1.35	2.89	71.5
83047	1	31	3	13186.6	14615	0.5	422.3	141	63.1	20.9	0	77.1	5.1	5.884	1.73	1	4.73	0.96	2.56	58
83069	2	25	5	34682.7	37651.8	3.5	279.6	141	61.5	23.7	0	81.7	5.4	6.273	0.85	0	4.63	1.219	3.207	43.9
83070	2	71	5	16068.4	17967.7	3.05	279.6	143	71.3	29.6	1	106	6.8	5.94	0.85	0	5.56	1.35	2.89	110
83075	2	77	5	21308.1	23513.7	5	297.4	143	54.4	21.9	0	91	6	5.94	2.09	0	5.46	1.35	2.89	145
83085	1	18	3	8098.69	8335.81	0	350.9	139	54.8	21.4	0	71.1	5.2	5.94	1.4	0	4.55	1.35	2.89	46.3
83094	1	43	4	20298.4	20611.1	5	291.5	140	90.2	24.6	0	98.9	6.8	8.771	1.24	0	4.06	0.79	2.457	49.8
83099	1	32	3	18764.8	18934.3	1.7	291.5	136	59	20.6	0	81.4	5.6	5.94	1.01	0	5.02	1.35	2.89	50.5
83104	1	59	4	12093.8	12280.1	4.25	398.5	141	68.7	22.7	0	87.9	5.5	5.107	1.42	0	6.96	3.511	3.931	104
83111	2	64	3	13318.9	13334.8	1.72	261.7	138	57.8	22.5	0	80.7	9.6	5.94	1.09	0	5.2	1.35	2.89	61.6
83118	2	71	4	26559.8	29631.5	2.58	315.2	140	47	20.7	0	77.2	6	5.329	2.15	0	4.09	0.756	1.603	97
83125	1	45	5	17885.5	18854.8	5	232	141	73.1	26.6	0	96.5	6.5	5.94	1.24	0	5.53	1.35	2.89	75.9
83129	2	74	3	14973.4	16842.1	3.93	273.6	141	60.4	27.6	1	88.5	6	5.94	1.29	0	3.13	1.35	2.89	46.6
83130	1	38	5	18601.4	19566.4	4.19	285.5	142	88	31	1	112.3	9.7	5.94	1.06	0	6.26	1.35	2.89	32.1
83131	2	30	5	21207.3	21586.8	5	178.4	142	52.4	21.4	0	73	5.4	5.94	2.28	0	4.71	1.35	2.89	41
83140	2	44	1	17436.2	19634.2	0.02	261.7	141	67.4	32.3	1	99.8	5.5	5.94	1.14	0	3.85	1.35	2.89	46.9
83153	1	20	4	27049.2	28680	0	345	139	52.8	18.6	0	68	4.9	5.218	1.47	0	3.41	1.75	1.138	55.4
83157	1	31	5	20648	22061.7	5	350.9	139	76.7	29.6	1	99	5.1	5.94	1.01	0	4.29	1.35	2.89	26.6
83165	2	47	1	22544.5	23275.9	1.22	255.8	140	56.7	21.5	0	86.3	5.6	5.44	1.29	0	4.14	0.508	2.612	55.8
83174	2	44	5	20571.5	20633.9	5	249.8	140	60.3	25	0	88.4	5.2	5.94	1.6	0	5.28	1.35	2.89	32.9
83180	1	30	1	23192.5	24404.5	1.22	392.6	138	88	27.7	1	99.1	4.4	5.495	1.09	2	5.3	1.535	3.517	43.1
83181	1	18	3	10092	9778.17	3.03	297.4	138	75.1	25.5	0	91.1	5	5.329	0.96	2	4.14	0.711	2.845	52.1
83191	2	62	1	12639.8	12497.3	2.36	362.8	137	64	27.5	1	99.5	5.8	5.94	1.03	0	6.36	1.35	2.89	56.9
83208	2	30	4	17991.4	18050.9	2.32	249.8	139	55.2	23.3	0	83.5	5.5	5.94	1.19	0	3.26	1.35	2.89	28.6
83238	2	79	1	25648.5	28303.4	3.22	368.8	141	53	24.3	0	86	6.1	5.94	1.58	1	5.02	1.35	2.89	206
83263	1	41	5	21796	23994.3	1.22	232	139	61.6	22.1	0	91.7	7.8	5.94	0.85	0	5.43	1.35	2.89	42.9
83270	1	18	3	8098.69	8335.81	0.35	380.7	137	71.9	24.6	0	80.4	4.8	5.94	1.42	0	3.26	1.35	2.89	32.8
83309	2	42	3	17766.2	18342.6	2.51	237.9	140	59.9	23	0	80.7	5.2	5.495	1.19	1	3.7	0.632	2.224	67
83333	1	47	5	19688.6	21674.3	3.05	297.4	140	82.6	25.5	0	93.8	5.8	5.884	1.19	0	4.19	0.914	2.586	56.4
83362	2	31	5	17924.5	19497.1	2.32	291.5	139	57.5	20.6	0	82	5.8	5.384	1.14	0	3.96	1.027	2.353	75
83368	2	43	5	27893.9	28552.8	1.53	279.6	139	52.6	20.3	0	78.6	5.2	5.94	1.6	0	5.56	1.35	2.89	38.3
83396	1	21	2	20650.7	24036.5	0.88	297.4	142	48.8	16.7	0	65.8	5	5.495	1.32	0	4.68	0.655	3.051	14.3
83415	2	26	3	39624.6	41157.6	5	214.1	137	49.2	19.9	0	73.5	5.2	4.385	1.58	1	4.89	2.202	2.302	82.2
83439	1	30	5	26140.1	27169.9	3.43	398.5	137	76.5	24.6	0	92.6	5.1	5.94	1.19	2	6.31	1.35	2.89	44.6
83505	2	70	5	20905.3	23415.3	1.61	434.2	142	57.3	23	0	84.1	6.1	6.439	1.78	0	4.97	1.885	2.327	67.2
83516	2	66	3	15478.6	15902.8	0.71	255.8	139	51.8	23.9	0	83.4	5.4	5.162	1.29	0	5.33	3.534	2.405	120
83522	2	35	5	21268.3	21648.8	3.87	404.5	137	51.7	24.1	0	83.3	6.2	5.94	0.85	2	6.15	1.35	2.89	44
83524	2	55	5	15563.3	15837.5	5	297.4	142	49	19.9	0	76.3	6	4.663	1.89	0	6.88	1.806	4.163	77.2
83529	2	59	3	14310	14901.7	4.04	273.6	144	53.1	21.1	0	88.5	5	5.94	1.24	0	5.15	1.35	2.89	39.5
83539	2	73	1	30931	34587	1.25	434.2	142	43.9	20.9	0	78.7	6.4	5.94	1.16	1	4.78	1.35	2.89	97.2
83574	1	19	3	11132.8	10716.9	2.9	273.6	139	50.6	18.1	0	72.1	4.8	5.94	1.01	1	3.78	1.35	2.89	25.8
83604	1	60	2	6378.81	6858.05	5	368.8	137	68.5	24.5	0	87.6	5	5.607	1.16	0	4.73	1.231	3	60.6
83620	2	29	5	19530.4	20186	5	279.6	141	49.2	20	0	72.7	4.9	5.94	1.58	0	4.76	1.35	2.89	36.7
83665	2	31	5	17049.5	17759.2	1.02	297.4	140	72	26.2	0	85.1	5.3	5.94	1.03	0	5.35	1.35	2.89	35.5
83667	2	30	5	16838.3	17382.9	3.97	392.6	141	76.3	31.4	1	93.8	5.3	5.94	1.14	0	5.25	1.35	2.89	52.1
83668	2	21	3	30540.5	32933.9	4.25	291.5	141	52.7	20.7	0	76.9	4.9	5.94	1.37	0	3.96	1.35	2.89	86.4
83713	1	34	4	14919.2	16535.2	1.27	428.3	137	62.5	23.7	0	88.5	5.7	5.718	1.22	1	4.65	2.19	2.431	57.5
83743	1	18	2	18526.2	18249.3	5	333.1	137	72.4	26.2	0	88.5	5.3	5.38	1.37	2	4.27	0.711	2.56	62.8
83761	2	24	5	15420.8	18010	0	380.7	138	61.8	25.3	0	79.5	5.7	5.27	1.06	0	6.28	2.269	4.189	33.2
83767	2	54	4	21914	23219.5	2.99	434.2	138	59	26.3	0	88.9	6.1	5.94	1.84	0	5.61	1.35	2.89	30.6
83769	1	49	2	26837.7	28350.8	2.97	321.2	139	72.8	25	0	96.6	6	5.94	0.75	0	4.47	1.35	2.89	76.8
83777	1	56	2	13892	14485	1.35	214.1	137	69	25	0	93.5	8.9	10.2	1.24	1	3.78	0.971	2.095	78.1
83829	1	50	5	16707.3	19543.3	5	327.1	138	65.8	22.6	0	90	5	5.94	1.29	0	4.34	1.35	2.89	55.6
83885	2	38	4	12817.6	13606.8	3.62	279.6	138	48.7	21.8	0	74.5	5.2	4.94	1.34	0	6.96	0.994	5.146	76.5
83890	2	18	3	7855.33	7587.1	0.95	243.9	139	50.5	20.4	0	69.3	5.3	5.33	1.78	0	6.18	1.35	2.89	38.8
83913	1	43	1	11657.6	11939.1	1.44	285.5	135	72.5	24.6	0	95	6.8	5.94	0.98	0	4.81	1.35	2.89	52.4
83935	2	44	5	23990.6	24243.8	1.86	291.5	138	55.7	23.4	0	86.6	5.3	5.94	1.71	0	5.53	1.35	2.89	41.2
83937	2	75	1	20928.3	22485.7	1.76	291.5	141	56.4	24.3	0	87.9	6.1	5.94	1.53	2	4.58	1.35	2.89	87.3
83964	2	72	2	22245.3	23978.6	4.06	326.3	139	67	30	1	94	5.7	5.94	1.39	0	4.94	1.35	2.89	115
83992	1	68	5	14471.2	20179.4	5	434.2	135	61.5	22.6	0	88.5	6.5	5.94	1.06	0	6.05	1.35	2.89	104
83999	1	71	1	13587.7	13483.7	0.75	416.4	141	73.4	25	0	89.9	4.9	5.94	1.63	0	3.93	1.35	2.89	65.9
84008	2	62	3	15242.2	16375.3	2.26	333.1	138	60.1	25.4	0	86.7	5.8	5.94	2.12	0	5.17	1.35	2.89	72.3
84014	1	53	5	15173.6	15162.9	5	345	136	70.4	25.1	0	87.3	5.7	5.94	1.53	0	4.65	1.35	2.89	26.4
84047	2	72	5	19668.6	21201	5	339	140	50.7	22.1	0	81.2	5.9	6.22	1.37	0	5.4	1.231	3.465	54.3
84055	2	64	5	26344.2	28394.8	3.77	345	142	49.5	20.8	0	82.2	7.6	7.72	1.89	0	4.71	1.423	2.172	52.1
84087	1	36	5	18448.5	18550.2	5	339	138	60.7	22.6	0	76.5	5.3	5.33	2.12	0	5.61	0.463	3.284	33.6
84092	2	58	4	12184.1	12910	1.24	339	140	51.3	23.2	0	88.5	5.8	5.72	2.02	0	5.87	0.576	3.595	95.8
84106	1	57	5	19491.9	19577.8	5	380.7	137	68.5	24.6	0	85.9	5.8	5.5	1.22	0	5.82	1.35	2.89	42.4
84112	1	46	1	12343.3	12641.4	1.19	392.6	137	69.1	23.5	0	86.3	5.2	5.94	1.34	0	5.46	1.35	2.89	44.6
84115	1	80	3	17156	18768.2	3.07	362.8	138	68.7	25.5	0	101.7	7.4	6.94	1.34	0	2.97	1.35	2.89	124
84119	1	52	2	20048.8	25530.9	3.07	380.7	138	73.8	27.2	0	98.6	8.4	9.27	1.11	0	5.9	1.073	4.293	29.7
84129	1	80	1	17791.5	20556.7	0.81	404.5	141	48.2	20.3	0	77.9	6.2	5.72	2.56	0	6.21	0.723	3.31	74.3
84137	2	28	5	21599	25225.5	2.1	261.7	138	50.8	19.5	0	72.7	5.1	5.05	2.04	0	5.9	0.7	3.543	31.3
84167	1	46	4	14260	15064	3.16	291.5	139	79.3	26.9	0	102.6	5.7	5.94	0.96	2	6.15	1.35	2.89	62.7
84168	1	61	1	18735.7	21947.8	1.09	249.8	136	45.4	16.4	0	71	6.7	8.1	1.06	0	4.84	1.35	2.89	79.4
84196	1	32	2	15532.7	16148.7	1.72	285.5	140	64.9	23.5	0	83.3	5.1	5.72	1.32	2	6.1	0.723	4.448	23.4
84242	2	42	5	24642.5	24902.6	3.87	255.8	138	52.3	22	0	80.9	5.5	5.94	1.5	0	4.84	1.35	2.89	65.3
84260	1	60	1	22910.6	25411	1.26	493.7	140	64.2	24.6	0	92.7	5.3	5.94	1.03	0	6.1	1.35	2.89	56.6
84273	1	63	2	16374.5	18161.5	1.49	285.5	139	58.1	22.1	0	78.7	6	5.94	1.71	0	4.53	0.316	2.664	102
84292	2	54	3	17583.9	17860.4	3.07	350.9	137	55.1	27	0	81	5.6	5.94	1.27	0	3.83	1.35	2.89	98.2
84298	2	36	5	21362.5	22677.9	5	255.8	138	59.9	24	0	91	5.1	4.66	1.71	2	4.55	1.016	2.379	22.4
84353	1	54	4	14715.7	14705.4	1.23	267.7	140	77.6	28.7	1	96.4	7.6	8.1	0.78	0	4.03	3.15	1.81	63.3
84384	1	34	5	26070.1	27103.9	3.7	333.1	138	80.7	27.3	0	96.2	5.4	5.61	0.91	2	5.28	2.202	3.362	52.1
84392	2	53	3	13154.7	13624.1	3.07	339	141	64.4	24.9	0	88.5	5.3	5.94	2.12	0	5.59	1.35	2.89	57.7
84405	1	33	5	27830.3	27983.7	0	392.6	140	77.7	23.3	0	90.8	5.6	5.94	2.04	0	3.41	1.35	2.89	54
84413	1	41	5	20808.9	24341.1	5	237.9	137	80.8	25.2	0	100.4	5.4	5.33	0.88	0	3.31	1.242	1.862	18.5
84417	2	18	4	8968.67	8662.43	4.22	273.6	137	80.3	28.2	1	91.1	5.6	5.94	1.68	0	4.6	1.35	2.89	27.7
84426	1	51	5	15805.8	16696.9	4.12	333.1	139	81	28.8	1	99	5.8	5.94	0.91	1	3.88	1.35	2.89	63.7
84448	2	26	5	44792.6	52313.5	5	196.3	137	60	20.5	0	72.9	4.7	5.94	1.27	0	3.36	1.35	2.89	24.2
84456	2	42	3	23936.7	24189.3	1.76	226	140	46	20.2	0	71.9	4.9	5.94	1.78	0	4.19	1.35	2.89	37
84459	2	31	5	23645.1	25101	3.22	422.3	138	62	24.6	0	87.3	5.2	4.51	1.81	0	4.76	1.05	2.457	68.3
84463	1	59	5	16707.3	17505.4	5	208.2	142	91.3	28.8	1	106	6	5.94	1.14	1	4.24	1.35	2.89	108
84467	1	28	5	23601.1	24076.7	3.07	475.8	137	76.9	27.6	1	91.6	5.3	5.94	1.27	2	4.71	1.35	2.89	45.1
84470	1	23	5	17826.1	16851.6	0.68	333.1	135	76.8	25.3	0	87.2	5.2	5.94	1.14	0	3.8	1.35	2.89	48.2
84479	2	55	1	24309.4	25632.6	3.06	327.1	139	60.2	24.3	0	82.5	6	6.44	1.14	0	5.33	1.908	3.31	75.1
84499	1	56	5	20154.9	20243.7	1.41	297.4	140	54.6	19.9	0	77.8	5.9	5.94	1.16	0	2.9	1.35	2.89	53.2
84502	1	56	5	17883.1	17870.5	2.76	297.4	137	79.9	24.7	0	88.5	5.5	5.94	0.8	0	6.44	1.35	2.89	76.8
84537	1	34	5	23637.6	24575	0.94	428.3	142	73.2	24.5	0	95.4	5.1	5.94	0.88	0	5.07	1.35	2.89	36.4
84558	1	27	5	23742.8	23207	5	345	140	71.5	22.6	0	79.1	5.3	5.94	1.66	0	4.29	1.35	2.89	90.2
84565	2	25	5	22810.9	24600.1	3.2	232	138	43.6	17.9	0	69.1	5.5	5.38	1.89	0	3.88	0.452	1.784	63.4
84579	2	27	5	44792.6	45284.4	5	326.3	139	84.6	30.3	1	96.6	5.3	5.94	0.91	2	5.09	1.35	2.89	88.2
84580	1	18	2	10364	10209.2	3.07	350.9	139	86.9	26.1	0	96.9	5.4	5.94	1.68	2	4.24	1.35	2.89	18.7
84597	2	63	1	19466.2	22160.1	1.09	327.1	140	62.6	27.8	1	95	5.5	6.38	1.16	0	4.45	1.35	2.89	39.2
84612	1	48	3	22286	22824.1	3.07	249.8	140	104	31.2	1	107.1	7.1	8.6	0.72	0	5.22	2.168	3.517	33.3
84619	2	41	2	14916.8	15151.3	1.67	350.9	139	64.7	26.8	0	83.4	5.4	5.66	0.96	0	5.35	1.513	3.698	39.2
84620	2	21	4	16372.1	17113.9	1.55	380.7	138	60.2	25	0	87.7	5.3	5.94	1.27	0	4.81	1.35	2.89	60.2
84625	2	40	5	23924.2	25349.4	4.63	267.7	141	50.6	20.2	0	88.5	5.4	5.27	2.35	0	6.1	0.723	3.414	78.2
84675	1	33	5	26965.2	28034.6	5	321.2	137	72.4	23.4	0	88.1	5.1	8.88	1.34	0	6.28	1.152	4.422	50.6
84689	2	47	5	25700.7	26104.7	5	249.8	138	71.9	28.2	1	96.7	6.1	5.94	1.5	0	4.14	1.35	2.89	87.8
84703	1	75	3	17392.7	17259.5	1.25	404.5	140	89.8	34.3	1	117.7	6.2	5.94	2.22	0	5.07	1.35	2.89	85.8
84723	1	47	5	21521.6	21616.4	5	428.3	134	115.1	35	1	119.7	5.4	5.94	1.24	0	6.78	1.35	2.89	50.1
84726	1	33	5	25166.4	26164.3	5	255.8	139	55.6	17.7	0	70.5	5.2	5.61	2.02	0	4.06	0.587	1.784	74.3
84755	2	65	5	23922.7	25784.8	5	267.7	142	55.4	22.3	0	82.7	7.1	6.39	2.09	0	6.34	1.298	3.646	111
84756	1	36	5	25298.3	27135.1	5	511.5	138	92.1	29.1	1	99	5.5	5.94	1.32	0	5.48	1.35	2.89	51.2
84764	1	41	5	20034	23434.7	5	374.7	139	89.4	27.2	0	97.8	5.5	6.33	1.4	0	4.63	0.711	2.896	60.4
84771	1	31	5	17648.9	17746.2	3.24	321.2	140	69.1	25.5	0	88	5.5	4.88	0.8	0	5.64	1.908	3.957	67.3
84806	1	18	2	12554	12366.4	4.98	345	139	73.8	24.3	0	83.3	4.9	5.94	1.58	0	3.26	1.35	2.89	38.8
84808	1	45	5	22957	22940.8	5	261.7	136	67.4	22.2	0	85.5	5.2	5.38	1.58	0	3.78	0.869	1.81	47.5
84826	2	45	3	11282.8	11685.5	0.95	255.8	138	49	20.9	0	76.5	5.8	5.77	1.81	0	8.53	1.163	6.181	69.8
84838	1	23	5	22956.4	25070	5	339	139	61.6	19.4	0	81.7	4.7	5.94	1.37	0	4.73	1.35	2.89	36.2
84843	1	24	5	26841.3	25374.1	1.26	374.7	137	72.6	25.9	0	85	5	5.94	1.22	2	5.35	1.35	2.89	54.4
84846	1	24	5	16084.9	15567.3	2.53	392.6	136	79.3	25.1	0	84.6	5.5	5.94	1.16	2	5.95	1.35	2.89	20.2
84870	1	33	5	22242.4	24135	3.07	315.2	139	90.5	31.2	1	104.4	5.3	5.38	1.14	0	5.46	1.648	3.569	80.1
84891	2	52	2	19301.8	19505.5	1.23	285.5	143	59.7	23.6	0	97	5.5	5.88	1.47	0	5.97	1.468	3.827	55.4
84896	1	22	3	11883.2	11233.6	1.24	339	141	67.4	23.2	0	80.7	5.2	5.61	1.66	0	3.75	1.039	1.629	41.4
84904	2	48	5	18418.6	18861.2	2.55	368.8	139	88.4	33.1	1	97.4	7.6	5.94	1.27	2	6.62	1.35	2.89	174
84940	1	52	5	19589	20693.4	4.12	529.4	141	81.3	24.5	0	92.5	5.6	5.27	1.19	0	5.22	1.423	3.388	63.2
84950	1	48	5	16615.1	16824.8	5	297.4	138	83.3	29.1	1	100.7	5.9	5.72	1.19	0	4.58	0.948	2.948	62.9
84952	2	68	3	18806.5	18387.2	3.57	362.8	139	51.2	23.3	0	81.6	5.7	5.94	1.06	0	4.53	1.35	2.89	179
84997	2	29	5	14905.6	15580.9	5	339	140	57.6	23.2	0	87.3	5.5	5.94	1.63	0	5.33	1.35	2.89	63
85016	2	50	4	20009.1	21201.1	0.38	249.8	139	51.9	21.7	0	78.8	5.5	5.82	2.3	2	6.28	0.418	3.801	74.9
85048	1	34	5	21451.6	27479.6	3.07	422.3	138	81.1	31	1	103.2	5.6	5.94	0.93	0	4.37	1.35	2.89	38
85053	1	58	2	20884.2	20976.2	1.03	440.2	138	63.2	24.8	0	91.1	4.9	5.94	1.03	0	3.83	1.35	2.89	34.7
85061	1	70	3	20733.5	20574.8	0.83	303.3	140	70.6	24.3	0	95.6	5.4	5.22	1.29	0	4.19	0.847	2.508	78
85062	1	57	5	20884.2	20976.2	1.03	315.2	136	62.5	23.5	0	88.3	5.5	5.94	1.14	0	6.05	1.35	2.89	28.3
85069	2	74	5	17273.9	18619.8	1.19	410.4	139	75.8	32.2	1	99.5	5.8	5.88	1.58	1	7.09	1.524	4.81	54.9
85074	2	23	4	23110.4	24157.5	3.74	356.9	140	52	20.8	0	77.8	5.2	4.55	1.89	2	3.65	0.531	1.526	69
85119	1	78	5	18440.2	20173	1.69	374.7	136	58.7	21.1	0	87	6.3	5.94	0.98	0	4.27	1.35	2.89	99.9
85158	2	44	4	23455.5	24852.8	2.6	255.8	136	62.2	27.5	1	84.7	6.1	6.05	2.33	0	4.89	0.553	2.302	55.3
85169	1	54	2	13175.5	13233.6	1.38	440.2	138	81.8	27.7	1	97.7	5.9	6.16	0.91	0	5.35	2.484	3.31	36
85193	2	36	4	23498.7	25736.2	5	190.3	137	52.9	21.5	0	81.3	5.6	5.94	1.81	0	4.45	1.35	2.89	42.6
85211	1	42	5	20208.3	20194.1	4.53	392.6	139	60	21.5	0	85.7	5.5	5.94	0.75	0	4.84	1.35	2.89	43.3
85217	1	31	3	14880.1	14962.1	2.47	416.4	137	90.5	30.6	1	100.2	5.6	5.77	1.32	0	5.3	1.739	3.181	71.6
85232	2	66	4	21286.7	22943.6	4.96	374.7	138	48.2	20.9	0	82.3	6	5.94	1.19	0	4.19	1.35	2.89	155
85293	2	29	5	16098.6	16828	5	380.7	140	98.5	35.2	1	115.8	5.5	5.94	0.41	0	4.81	1.35	2.89	24.7
85305	1	30	5	23180.4	24099.7	5	374.7	141	68.8	24	0	88	5.4	5.94	1.14	0	6.54	1.35	2.89	58.5
85338	1	43	4	16236.7	18317.2	3.07	374.7	141	92.2	29.2	1	102.7	5.3	5.55	0.98	1	3.13	0.452	1.94	41.8
85339	1	45	5	21521.6	21616.4	5	339	139	87.3	26.8	0	99.3	5.5	5.94	1.14	0	5.07	1.35	2.89	65
85363	2	66	2	19046.6	20529.2	1.96	232	134	56.9	23.2	0	89.1	8.3	13.2	1.06	0	2.72	1.016	1.19	53.2
85381	1	22	3	14662	14331.2	3.57	356.9	137	56	22	0	79.5	5.5	5.94	1.16	2	6.78	1.35	2.89	35.2
85396	2	33	5	13208.9	13561.8	3.07	321.2	135	71	27.5	1	93.7	5.4	5.33	1.5	2	4.5	0.768	2.638	36.2
85398	2	65	5	21884.4	23587.8	3.22	398.5	139	53.2	23.4	0	79	6.2	5.37	1.34	0	6.59	3.116	3.827	123
85407	2	31	5	14563.9	14952.9	3.24	279.6	139	50.7	19.4	0	76.3	5.4	5.16	2.12	1	4.6	0.395	2.302	84.4
85412	2	26	5	17480.4	18092.6	0.34	184.4	134	43.7	19.6	0	88.5	5.3	4.88	1.5	0	5.04	0.485	3.31	26.1
85420	2	21	4	17815.4	18622.6	2.55	440.2	138	84.1	32.8	1	98	6.4	5.94	0.88	2	6.26	1.35	2.89	33.5
85427	1	28	5	26983.3	29467.7	5	404.5	138	62.1	23.5	0	85	5.2	5.94	1.6	0	5.64	1.35	2.89	43.4
85436	2	31	3	20076.4	21312.6	3.07	214.1	138	49.5	20.5	0	76.5	5.1	5.55	1.6	0	3.44	0.485	1.603	38.5
85441	2	66	5	17485.7	18846.8	5	327.1	140	64.5	25.4	0	86.5	6.4	5.94	1.86	2	5.07	1.35	2.89	105
85442	1	64	5	18786.4	20836.7	5	303.3	138	62.8	24	0	95.6	6.4	6.05	1.16	0	3.75	1.129	2.069	83.3
85463	2	48	1	15725.5	16286.7	1.59	190.3	135	55	24.6	0	88.5	10.7	5.94	1.86	0	5.38	1.35	2.89	111
85468	2	46	4	21887.3	23191.2	3.57	273.6	137	54.1	25.1	0	81	5.2	5.94	1.66	0	5.38	1.35	2.89	65.4
85471	1	63	2	19548.7	24931.4	0.96	475.8	141	57.4	21.7	0	85.2	8.2	8.66	1.99	0	4.5	1.016	2.043	37.7
85472	1	68	2	23865.2	26469.8	1.03	386.6	137	66.6	23	0	93.9	6.2	5.94	1.14	0	4.86	1.35	2.89	53
85518	2	32	5	25047.1	26327.7	5	220.1	141	65.5	27.7	1	88.1	5.5	5.27	1.29	0	3.57	0.79	1.914	32.6
85543	2	74	5	20190.9	21764.1	5	232	133	68.7	27.3	0	98.1	8.1	7.94	1.68	0	4.01	1.016	1.862	91.2
85546	2	18	4	8940.87	8839.27	0.4	172.5	137	56.9	19.3	0	88.5	5.4	5.61	1.55	0	4.89	0.768	2.974	29.2
85556	2	24	3	19411.4	20091.2	0.63	249.8	138	59.1	24.5	0	81.3	5.4	4.39	1.24	2	4.42	1.35	2.89	38.1
85578	2	62	5	15654.2	16872.7	4.39	327.1	136	47.1	20.9	0	81	7	5.94	1.63	0	4.71	1.35	2.89	105
85588	1	25	5	18315.3	20001.6	2.95	410.4	140	50	19.4	0	70.3	5.3	5.94	1.73	0	4.14	1.35	2.89	56.9
85591	2	18	4	9187.76	9083.36	1	368.8	141	75.4	31.5	1	97.5	5.6	5.2	1.4	2	5.07	1.614	2.922	46.3
85611	2	20	3	14403	14561.2	2.06	273.6	140	39	16.4	0	65.6	5	5.94	1.76	2	4.91	1.35	2.89	36.7
85636	1	52	4	19589	20693.4	1.85	333.1	139	62.4	23.3	0	89	5.7	5.94	0.91	1	4.32	1.35	2.89	138
85644	1	18	2	7718.62	7603.28	0	428.3	140	90.4	32.1	1	101.7	5.4	5.5	0.93	2	4.65	0.96	3.284	29.1
85660	1	54	5	15482.5	16143.3	5	303.3	139	62.3	21.1	0	95.7	5.2	5.44	1.68	0	6.23	1.829	3.724	78.9
85691	1	66	4	18337.7	20339	3.77	362.8	140	64.9	24.5	0	91	5	6.16	1.11	0	4.89	3.997	1.94	47.1
85701	2	67	1	19510.5	19075.6	1.25	345	140	58.1	28.1	1	92.3	6.2	5.94	2.15	0	5.02	1.35	2.89	179
85732	2	34	5	16483.3	17498.2	5	243.9	138	48	20.2	0	88.5	4.7	5.94	2.22	2	4.91	1.35	2.89	70.9
85750	2	64	4	20516.1	22113	5	333.1	138	75.7	30.6	1	101.2	5.5	6.05	1.27	0	7.4	3.827	4.37	65.9
85753	1	42	2	26011.1	26125.7	1.03	410.4	138	76.9	26.7	0	89.3	5.7	5.94	1.58	1	5.04	1.35	2.89	29.6
85804	1	52	5	17405	18147.8	5	255.8	138	69.4	23.8	0	89.2	5.7	5.94	1.24	0	6.21	1.626	4.215	47.3
85810	1	36	3	17278.1	17963.2	2.46	517.5	139	70.2	26.1	0	92.3	5.2	4.27	1.32	0	5.35	2.642	2.819	48
85815	1	52	5	17405	19635.1	2.53	350.9	141	68.2	24.6	0	83.9	5.2	6	1.32	0	4.03	1.073	2.224	48.8
85833	1	59	2	13406.1	13465.1	3.07	345	137	58.1	24.8	0	90	7.1	5.94	1.6	0	4.71	1.35	2.89	111
85846	2	25	5	23530.6	24354.7	5	350.9	138	44.3	16.5	0	70.3	5.5	4.94	2.53	0	7.34	1.027	4.344	51.8
85856	1	47	5	20963.1	21964.5	5	368.8	138	100.8	32.3	1	112.4	5.8	5.94	1.11	1	4.91	1.35	2.89	46.5
85863	2	75	1	20070	24875.8	0.71	434.2	141	58.2	28.5	1	100.7	5.8	5.94	1.6	0	4.37	1.35	2.89	106
85917	2	31	5	20434.8	24237.2	5	362.8	137	72.7	26.6	0	88.5	5.4	5.94	1.6	0	7.03	1.35	2.89	95
85918	1	66	2	17564.3	19417.9	3.7	232	142	55.7	20.3	0	77.3	6.6	6.27	1.01	0	6.83	1.739	5.017	47.4
85952	2	50	2	13867.9	14362.7	1.59	261.7	137	47.1	20.3	0	88.5	7.6	5.94	1.03	0	5.07	1.35	2.89	95.6
85966	2	39	5	19517.6	20719.4	5	261.7	141	41.9	17.1	0	63.4	5.1	5.94	1.78	0	5.79	1.35	2.89	101
85976	1	37	4	15532.7	16148.7	1.72	410.4	139	68.4	22.4	0	91.7	5.6	5.72	1.4	2	6.72	1.761	4.526	117
85995	1	42	5	21939.9	22988	1.4	267.7	140	78.6	25.3	0	94.7	5.4	6.22	0.85	0	4.99	9.247	2.89	63.7
86007	2	46	5	24849.5	25240.1	5	214.1	139	61.4	25.1	0	90.7	4.9	5.94	1.09	0	6.05	1.35	2.89	25.7
86011	2	45	3	27955.7	33069.4	5	285.5	137	48.9	23.5	0	79.9	5.6	6.05	1.6	2	4.6	0.847	2.612	76.1
86018	2	72	3	20378.5	21966.3	1.84	350.9	141	51.9	22.3	0	85	6.6	5.94	1.34	2	4.22	1.35	2.89	69.4
86059	2	25	5	22583.1	23606.3	1.32	279.6	137	54	21.1	0	74.1	4.8	5.16	1.68	0	5.61	0.813	3.569	35.1
86085	2	19	3	17349.6	18898.6	2.97	220.1	139	52	21.8	0	72.5	5.3	5.94	1.09	0	4.97	1.35	2.89	99.3
86094	1	28	5	17866.9	16890.2	1.07	523.4	138	81.3	28.8	1	93.7	5.4	5.94	0.88	2	5.82	1.35	2.89	55.1
86096	1	49	5	15219.2	15946.2	5	327.1	138	83.3	26.3	0	89	5.3	5.94	1.66	0	5.95	1.35	2.89	67.2
86146	1	40	5	20808.9	21802.9	0	404.5	137	74.7	26.5	0	93.5	5.4	5.61	1.03	0	5.95	2.066	3.957	16.5
86152	1	25	4	16657.9	16974	2.81	291.5	138	53.9	20.9	0	72.2	4.8	5.94	1.42	2	3.18	1.35	2.89	44.8
86169	2	46	5	25700.7	26104.7	3.25	202.2	137	59.1	23.3	0	85	6.3	5.94	1.45	0	4.58	1.35	2.89	39.9
86175	1	33	5	20459.1	20571.9	3.06	404.5	138	78.7	30.7	1	106.3	5.2	5.94	1.16	0	5.56	1.35	2.89	51.5
86213	1	39	1	18759.8	18863.2	1.77	315.2	138	83.6	28.4	1	105	5.9	5.94	1.32	0	5.66	1.35	2.89	28.3
86246	1	33	5	26047	27020.3	3.07	267.7	144	56.5	18.9	0	76.7	5.1	5.94	1.34	0	3.03	1.35	2.89	28.4
86271	2	55	5	21156.6	24136.3	3.07	255.8	139	71	30.5	1	102	5.7	5.94	2.43	0	5.82	1.35	2.89	67.2
86281	1	26	5	20577.8	19915.6	2.69	410.4	140	78.4	27.6	1	93	5.2	5.61	0.98	0	6.72	2.393	4.655	39.3
86282	2	51	4	21914	23219.5	1.58	333.1	137	58.9	25.9	0	91.6	5.7	5.94	1.14	0	5.66	1.35	2.89	40.7
86321	2	25	4	20093	20313.6	1.07	232	138	49.3	21.9	0	77.5	5.1	5.94	1.66	2	4.09	1.35	2.89	67.4
86339	2	80	1	25536.6	27526.3	3.07	226	136	44.5	19.9	0	79.5	5.5	5.94	1.01	0	3	1.35	2.89	94
86343	1	54	3	16041.9	16598.3	5	291.5	141	66.4	21.9	0	86	5.1	5.77	2.43	0	6.62	0.587	3.931	76.3
86348	1	35	5	25455.9	26465.4	5	267.7	139	74.7	26.9	0	89	4.9	5.94	1.27	2	4.99	1.35	2.89	28.4
86349	1	71	3	19508.9	19359.6	5	261.7	144	69.5	23.1	0	88.2	5.3	5.94	1.24	0	3.62	1.35	2.89	90
86393	1	45	3	15245	15234.2	2.88	380.7	140	50	20.4	0	73.3	5.5	5.94	0.88	0	5.15	1.35	2.89	57.7
86399	2	35	3	16049	17037.2	2.46	392.6	137	56.5	23.8	0	87.5	5.2	5.38	1.97	0	5.04	0.44	2.87	43.1
86402	1	19	4	13772	13566.2	0.42	386.6	137	62.8	20.3	0	76.2	4.6	6.05	1.34	1	4.06	0.948	2.276	38.3
86426	2	75	1	22538.2	24294.3	5	184.4	135	51.4	30.6	1	100.6	5.5	5.94	1.29	0	5.15	1.35	2.89	45.3
86432	1	80	4	16387.1	17927	0.82	345	132	43.7	16.6	0	88.5	6.5	5.94	2.48	0	3.98	1.35	2.89	114
86441	2	50	5	23740.2	25154.5	4.12	261.7	136	83.7	32.7	1	96.4	5.6	5.33	1.32	0	5.2	1.377	3.258	49.9
86445	1	51	5	15150.7	15676.2	4.46	398.5	139	82	27.7	1	95.9	6.2	5.94	0.88	0	4.37	1.35	2.89	42.5
86483	1	22	4	15985.1	16119.5	4.03	481.8	139	71.7	24.3	0	81.6	5.8	5.88	1.34	0	6.72	1.05	4.888	38.8
86495	2	68	5	17485.7	18846.8	2.75	255.8	141	60	27.5	1	88.1	6.4	6.77	1.03	0	2.97	0.768	1.577	82.9
86496	2	52	4	22829.1	23886.9	0.6	321.2	140	56.4	22.4	0	81.7	5.5	5.94	1.22	0	5.2	1.35	2.89	78.2
86519	2	71	5	20429.3	22021	3.07	273.6	139	65.9	25.9	0	91.8	5.8	5.94	2.66	2	5.02	1.35	2.89	80.3
86572	2	40	4	20566.1	20783.1	0.85	255.8	139	47.7	21.6	0	79	5.1	5.94	1.01	0	5.15	1.35	2.89	104
86573	1	65	5	19092.2	21175.8	1.52	333.1	141	69.8	26.1	0	95	6.2	7.44	1.5	0	4.89	0.384	3.207	47.4
86618	2	34	5	26033.3	27364.4	1.24	243.9	137	71.3	29.5	1	93.7	5.8	5.94	0.7	0	5.43	1.35	2.89	36.4
86626	2	41	5	19295.2	19598.5	4.96	184.4	135	83.9	31.3	1	104.1	6	5.94	0.8	0	2.97	1.35	2.89	81
86665	2	68	5	19394.2	20903.7	3.07	368.8	135	62.1	27.7	1	95	5.9	5.94	1.84	0	5.43	1.35	2.89	89.6
86667	2	63	3	22812.2	22303.7	2.18	243.9	142	56.8	25	0	87	5.9	5.94	1.22	0	5.28	1.35	2.89	69.8
86669	1	76	2	17372.5	20072.7	0.81	345	137	62	27.6	1	93	7	5.94	1.03	0	3.67	1.35	2.89	70.2
86685	1	63	2	20955.6	23242.6	1.91	315.2	139	68	23.9	0	90.8	7.8	5.94	0.78	0	4.65	1.35	2.89	71.5
86687	2	53	4	22829.1	24071.6	5	285.5	139	51.9	20.7	0	78.7	5.5	5.5	1.32	2	5.9	2.235	3.543	44.5
86695	2	75	1	20554	23400.1	0.81	368.8	142	59	27.6	1	95.6	7.4	9.66	1.24	0	3.96	1.219	2.146	165
86701	1	49	5	26011.1	26125.7	3.07	333.1	141	65	23	0	82.3	5.6	5.94	0.78	0	4.73	1.35	2.89	59.1
86710	1	33	5	28497.7	29627.8	3.75	261.7	139	58.1	19.1	0	88.5	5.6	5.94	1.27	0	4.5	1.35	2.89	36.7
86712	1	64	4	20789.4	23058.2	4.06	333.1	138	59.4	23.3	0	84.3	5.8	5.94	1.24	0	4.37	1.35	2.89	64.4
86759	2	60	2	16128.9	21856.5	3.07	184.4	139	53.9	20.5	0	79	5.6	5.55	1.71	0	6.39	1.106	4.163	50.6
86761	2	40	5	24849.5	29395	5	226	140	47.3	20.1	0	71.3	5.5	5.94	2.04	2	3.88	1.35	2.89	61.4
86784	1	64	5	19558.6	21693.1	1.63	291.5	141	58.4	20.4	0	78.2	5.2	5.94	1.58	0	4.71	1.35	2.89	85.8
86787	2	60	3	23258.1	22739.6	0.83	261.7	141	55.8	22	0	84	5.5	5.5	1.22	0	4.78	1.35	2.89	102
86800	2	36	5	21563.5	22891.3	1.73	374.7	138	59	24	0	85.5	5.6	5.94	1.4	0	2.9	1.35	2.89	64.9
86820	1	52	5	16041.9	16598.3	5	422.3	139	70.6	23.5	0	92.5	5.7	6.72	2.07	0	6.7	1.4	3.982	71.7
86864	1	48	2	19686	20795.9	1.24	398.5	140	53.1	21.3	0	80.6	5.6	5.94	1.86	1	5.64	1.35	2.89	58.9
86876	2	38	5	18830.7	19990.2	4.94	297.4	139	61.4	25.3	0	83.9	5.1	5.27	1.84	2	5.2	0.677	3.051	32.9
86901	2	54	2	22906	23266.1	2.47	291.5	141	57.2	25.4	0	96.5	5.8	5.94	1.58	0	6.47	1.35	2.89	29.2
86909	1	48	4	21158.5	22351.7	3.92	237.9	139	80.4	31.6	1	104.9	5.5	9.71	1.03	0	4.32	0.937	2.845	65.2
86922	2	33	5	23376.1	24815.5	5	333.1	138	53.6	19.6	0	75.8	5.4	6.33	2.17	0	4.5	0.485	2.095	52.3
86923	2	31	5	16806.6	17255.5	5	345	137	70.2	27.6	1	96.8	5.5	5	1.37	0	5.48	1.197	3.569	55.4
86940	1	64	5	15066.7	16711	4.39	452	139	70.4	26.3	0	97.5	6.1	5.94	0.93	0	5.12	1.35	2.89	85.1
86947	1	30	5	19607.5	20385	2.88	333.1	140	53.5	21.2	0	72.3	5.5	5.94	1.19	0	3.7	1.35	2.89	77.5
86959	2	36	5	19672.1	23332.6	5	291.5	138	56	21.3	0	76.6	5.1	5.5	2.15	0	4.6	0.519	2.224	68.9
86967	2	51	3	17709.9	18673.8	4.99	261.7	138	61.8	26.9	0	83	5.6	5.94	1.09	0	5.72	1.35	2.89	62.6
86980	1	54	5	14155.3	14831.5	2.55	398.5	137	60.2	23.1	0	87.5	5.3	5.72	1.19	1	7.06	3.376	4.319	18.4
86996	2	41	5	25749	26153.8	4.95	237.9	138	56.3	21.9	0	80	5.2	5.66	1.27	0	3.03	0.384	1.577	38
87036	1	22	4	19716.9	19272	4.94	350.9	139	81.1	28.2	1	87.7	5.3	5.94	1.29	0	4.63	1.35	2.89	26.2
87039	2	37	5	16192	17189	4.96	214.1	139	44.7	18.6	0	69.2	5.1	5	1.76	0	4.97	0.644	2.922	76.6
87066	2	28	4	18611.3	19411.7	1.73	255.8	136	55.3	23	0	83.4	5.9	5.94	1.76	2	4.68	1.35	2.89	104
87098	1	18	3	12067.1	11886.8	4.12	422.3	137	59.5	21.3	0	80	5.2	5.94	1.09	1	3.49	1.35	2.89	66.1
87100	2	23	4	29493.2	30829.5	1.85	368.8	138	65.4	25.6	0	90.4	5.6	5.94	0.83	0	5.48	1.35	2.89	39.7
87107	1	24	4	20100.2	19646.7	0.2	267.7	136	54.6	21.5	0	73.1	5.6	5.94	1.19	0	4.22	1.35	2.89	44.3
87109	2	67	1	19052.8	20535.8	3.77	309.3	139	53.3	22.6	0	86.4	7.6	7.88	1.42	0	3.78	1.739	1.552	69.5
87129	2	28	5	23141.6	23395.7	4.12	249.8	141	65.6	22.1	0	85.9	5.2	5.94	1.47	0	3.96	1.35	2.89	130
87140	1	36	5	22358.2	22481.4	4.25	356.9	141	81.5	31.3	1	99	5.3	5.42	1.24	0	5.92	1.592	3.957	35.8
87164	1	18	2	12586.7	12398.6	4.12	374.7	136	76	24.3	0	86	5.1	5.05	1.22	0	3.75	0.576	2.276	59
87180	2	33	5	19925.6	26063	3.07	350.9	140	70.8	27.5	1	100.1	5	5.94	0.75	0	3.62	1.35	2.89	36.9
87187	1	45	5	20635.6	20621	3.87	309.3	138	72	26.9	0	88.1	5.4	5.94	1.01	0	5.92	1.35	2.89	77
87201	1	32	3	16208.6	18827.7	1.27	315.2	139	76.6	24.6	0	84	5.5	5.94	1.63	2	4.16	1.35	2.89	77
87214	1	38	5	22973.3	23099.9	5	380.7	140	80.4	26.9	0	94	5.3	5.61	1.22	0	4.89	0.779	3.31	67.4
87226	2	41	2	23307.8	23553.8	1.84	285.5	139	52.8	21.8	0	83.2	5.1	5.94	2.04	0	4.22	1.35	2.89	50.3
87246	1	58	3	20884.2	20976.2	1.03	463.9	138	56.1	25.3	0	89.8	7.7	5.94	1.34	0	5.38	1.35	2.89	25.9
87257	2	59	3	16724.4	16900.9	0.03	309.3	138	55	22.9	0	83.5	8.6	10.1	1.42	0	5.64	1.355	3.595	89.6
87261	2	73	1	20070	24875.8	0.73	535.3	140	85.6	37.8	1	111	7.1	5.94	1.53	0	5.28	1.35	2.89	39.2
87265	1	42	5	20808.9	21802.9	0.91	356.9	140	66.2	25	0	88.8	5.7	5.77	1.81	0	7.24	1.535	4.732	79.1
87284	1	80	1	18421.8	20153	0.68	249.8	142	62.9	23.6	0	93.7	6.5	6.94	1.6	0	3.23	0.768	1.267	120
87292	1	41	5	20089.6	20075.5	5	291.5	139	76.6	25	0	96.6	5.3	5.94	1.68	0	4.81	1.35	2.89	82.8
87306	2	56	3	16533.7	17123.7	0.94	279.6	139	79.6	33.5	1	95.1	5.5	5.94	1.86	0	5.3	1.35	2.89	108
87310	1	29	5	20923.7	20250.3	4.08	458	139	101.6	32.5	1	106.9	5.6	5.16	0.96	0	7.09	2.303	5.069	21.7
87312	1	29	5	18820	18395.3	1.35	463.9	138	87.3	28.1	1	92.3	5.5	5.27	1.24	0	4.11	1.016	2.405	66.7
87314	2	67	4	19487.8	21004.7	0.08	261.7	142	61.5	27.4	0	102.8	6	5.94	1.6	0	5.43	1.35	2.89	97
87315	2	30	5	21406.3	22724.4	5	368.8	139	80.7	30.5	1	95.5	5.5	5.44	1.99	0	5.09	0.756	2.767	73.6
87347	1	57	1	12526.9	12518	0.82	327.1	139	77.7	31.9	1	107.8	6.6	5.94	0.85	0	4.24	1.35	2.89	74.1
87362	1	25	5	15543.8	15043.6	0.3	339	139	67.8	22.7	0	81.2	5	5.5	1.42	2	4.42	0.677	2.689	65.2
87387	1	63	1	16374.5	16474.3	0.89	315.2	134	70	23.3	0	98	7.7	5.94	0.93	0	4.58	1.35	2.89	79.7
87406	1	22	5	20283.8	20692.5	3.07	374.7	139	71.2	23.9	0	84.2	5.3	5.11	1.22	0	3.98	0.948	2.327	47.7
87409	2	44	4	15725.5	16662.3	0.4	214.1	138	57.5	22.2	0	88.5	5.4	5.77	1.14	0	6.41	1.66	4.526	36.1
87426	1	48	5	20963.1	20948.3	0.92	273.6	139	81.8	27.4	0	97	5.4	5.22	1.11	2	3.67	0.858	2.172	74.5
87437	1	43	5	20808.9	21802.9	5	339	138	81.5	27	0	96.5	5.8	5.94	1.32	0	7.01	1.35	2.89	54.9
87463	1	22	4	12807.4	12107.3	2.06	356.9	142	59.2	21.1	0	83	5.2	5.94	1.47	0	3.7	1.35	2.89	27.1
87474	2	27	5	23097.3	25651	3.07	333.1	137	65.4	25.7	0	86.8	5.7	5.77	1.29	0	4.73	1.705	2.664	39
87497	2	70	5	23268.6	25081.6	5	339	138	69.3	27.1	0	99.3	5.5	5.65	1.97	0	6.54	2.089	3.62	87.2
87521	1	20	4	18646.8	18226	0.92	356.9	136	63.1	22.7	0	73.9	5	5.94	1.19	2	4.34	1.35	2.89	56.6
87523	2	19	4	8968.67	8662.43	4.22	428.3	138	88.1	33.9	1	109.3	5.4	5.94	1.22	0	5.22	1.35	2.89	27.7
87529	1	21	4	24923.8	24121.7	2.97	469.9	138	64.5	23.7	0	80.4	5	5.11	1.09	0	3.88	1.298	2.198	60
87538	1	68	1	21213.6	23528.7	0.7	350.9	137	76.7	25	0	88.5	7.5	5.94	1.03	0	4.03	1.35	2.89	91.8
87544	2	28	4	21559.5	22536.4	3.77	267.7	138	89.5	38.7	1	113	5.4	5.55	1.91	2	4.16	0.373	2.069	89.9
87554	2	52	5	23456.2	23703.8	2.76	226	135	54.6	19.3	0	81.8	5.5	5.94	1.16	0	5.33	1.35	2.89	82
87556	1	65	3	21956	22089.9	2.18	309.3	139	88.6	31.2	1	107.2	6.6	5.94	1.11	0	3.59	1.35	2.89	51.2
87580	2	51	4	20554.4	20771.4	1.84	279.6	135	56.6	23.6	0	81	5.4	5.94	1.5	0	5.02	1.35	2.89	73.1
87581	1	80	5	14744.1	16129.7	0.35	249.8	138	66.4	21.9	0	87.7	7.9	5.94	1.22	0	3.7	1.35	2.89	94.1
87587	1	54	4	9082.48	9122.49	3.62	243.9	141	61.5	23.7	0	84	5.4	5.5	1.4	0	4.89	0.655	3.181	39.5
87591	1	47	5	20420	21395.4	1.24	333.1	141	84	29.1	1	102	5.4	5.94	0.98	2	5.61	1.35	2.89	37.8
87599	1	27	5	20283.8	22151.3	2.27	303.3	139	60.3	20.5	0	77.9	5.4	5.44	1.22	0	4.71	0.881	3.077	70.5
87637	1	55	1	10274.2	10266.9	1.14	380.7	142	62.1	22.9	0	87.7	5.2	5.99	1.14	0	5.35	2.303	3.155	40.4
87646	2	80	1	20070	22849.1	0.72	267.7	141	43.7	23	0	79	5.9	5.94	1.22	0	6.15	1.35	2.89	82.6
87690	1	55	1	10572.9	10828.2	1.59	410.4	138	81.4	28.7	1	105.7	6	5.94	1.11	0	5.56	1.35	2.89	27.7
87777	2	67	1	15904.9	18106	1.36	261.7	140	67.7	26.4	0	97.6	6.4	5.94	1.19	0	4.55	1.35	2.89	41.2
87788	2	44	5	25700.7	26104.7	5	237.9	139	60.7	21.8	0	82.7	5.2	5.94	1.16	0	5.17	1.35	2.89	73
87790	2	24	4	17881.7	18691.9	2.66	350.9	140	54.1	20.8	0	72.4	5.2	5.94	2.46	0	5.38	1.35	2.89	36.5
87806	2	53	5	21114.3	22263.5	5	255.8	139	53.6	20.5	0	85.5	5.7	5.33	2.38	0	6.54	0.734	3.827	89.3
87829	1	23	5	11883.2	11233.6	1.24	458	141	80.8	28.2	1	88.5	5.7	5.77	1.32	0	3.23	1.35	2.89	62.7
87845	2	28	5	26204.9	27392.2	3.75	261.7	139	60.7	23.8	0	82	5.5	5.94	1.32	2	4.58	1.35	2.89	42.4
87850	2	28	4	23477.2	24540.9	1.03	327.1	138	52.9	20.8	0	73.5	5.1	5.94	1.66	0	4.99	1.35	2.89	51.5
87856	1	23	2	16084.9	15567.3	5	291.5	138	72.7	21.7	0	81.8	4.8	5.72	1.55	0	5.12	0.869	3.181	79.2
87884	2	80	3	18931.6	20406.7	0.82	303.3	139	34.8	14.5	0	64	5.8	5.94	2.69	0	5.28	1.35	2.89	131
87919	1	71	5	17289	18913.7	3.07	255.8	128	80.1	28.2	1	102.2	6.8	5.94	1.32	0	4.81	1.35	2.89	85.4
87930	1	27	5	19748	21566.2	2.51	362.8	140	71.5	22.9	0	83.3	5.3	6.27	1.47	0	3.36	0.463	1.681	36.9
87939	2	36	5	22094.2	23454.7	5	321.2	139	47.6	18.5	0	73.8	5.6	5.05	1.5	0	5.09	1.016	3.129	56.3
87947	1	34	5	24915	25052.4	3.07	386.6	140	103.9	29	1	105.9	5.1	5.44	0.88	0	6.26	3.861	3.62	50.5
87956	1	57	2	14727.3	15355.9	3.07	446.1	140	63.5	22.2	0	85.9	5.6	5.94	1.81	0	5.3	1.35	2.89	71
87962	1	61	4	25355.5	28122.7	3.77	350.9	140	96.7	30.9	1	109.2	5.6	5.83	1.24	2	3.08	0.835	1.448	77.2
87987	1	70	1	16979.2	18574.7	1.96	321.2	138	75.2	26	0	98.5	5.9	6.38	0.8	2	2.72	0.994	1.448	62.6
88003	1	66	1	21063.1	23361.8	5	362.8	140	80.2	29.5	1	108.6	6.2	5.94	1.14	0	5.61	1.35	2.89	101
88042	2	67	3	23142.8	22626.9	3.07	416.4	133	59.7	29.4	1	105.4	6.4	5.94	1.16	0	5.66	1.35	2.89	80.4
88050	2	58	3	11913	12100.2	1.72	285.5	140	47.1	18.5	0	81	5.8	5.55	1.94	0	6.75	0.858	4.422	79.9
88051	1	35	5	17495	17591.4	3.73	446.1	137	92.4	30.3	1	111.2	5.9	5.94	1.19	0	4.6	1.35	2.89	50.4
88055	2	26	5	23141.6	23952.1	0.42	303.3	140	47.8	20	0	71.4	5.1	5.38	2.15	0	4.01	0.294	1.733	39.1
88111	2	65	4	15035.4	20374.7	5	202.2	143	49	20.2	0	80.4	5.5	5.94	1.6	0	5.35	1.35	2.89	99.1
88168	1	18	3	15864	15626.9	2.76	368.8	140	76.5	21.9	0	84	5.5	5.94	1.16	2	5.51	1.35	2.89	77.4
88174	2	55	4	16287.4	19266.7	3.12	237.9	140	47.4	22	0	74.5	5.4	5.94	3.65	0	7.89	1.35	2.89	54.6
88175	1	68	3	19292.4	21397.8	1.9	368.8	140	67.3	27.2	0	88.5	5.9	6.61	0.8	0	3.03	1.35	2.89	150
88185	2	42	1	14096.1	14317.7	1.34	220.1	139	50.7	22.5	0	88.5	5.5	5.94	1.29	0	5.28	1.35	2.89	63.8
88233	1	51	2	16720.9	16932	1.32	243.9	140	50.2	18.3	0	71.3	5.9	5.55	2.04	0	7.37	0.96	4.888	142
88267	1	26	5	20538.4	21328.2	1.64	428.3	139	88.6	28.8	1	99.2	5.5	5.72	1.19	0	4.94	1.174	3.207	43.1
88282	1	26	5	20283.8	22151.3	2.02	339	140	57.9	17.8	0	67.2	5.1	4.88	1.78	0	3.96	0.44	1.965	90.1
88286	2	52	5	17538.7	17960.1	3.03	190.3	141	58.8	21.8	0	74.4	5.3	5.94	2.25	2	4.71	1.35	2.89	67.5
88297	2	40	5	14916.8	15805.4	3.07	285.5	138	60.7	23	0	88.5	5.6	5.94	1.78	0	4.91	1.35	2.89	54.2
88317	1	29	4	18247.2	17660	1.68	291.5	139	78.1	25.9	0	90.2	5.8	6.88	1.55	2	5.2	1.964	2.741	81.8
88318	2	23	5	22810.9	26641	2.53	208.2	137	49.4	19.3	0	88.5	5.1	4.77	1.58	0	3.75	1.35	2.89	62
88332	2	23	3	44792.6	52313.5	0	309.3	138	83.7	33.4	1	96.9	5.3	5.94	1.58	0	5.38	1.35	2.89	31.8
88337	1	49	3	18787.2	18774	1.96	345	136	78.8	29.3	1	102.3	7.9	7.88	1.19	0	4.6	1.129	2.896	39.7
88385	2	43	5	31061.9	31550.2	3.07	190.3	139	53	21	0	80	4.9	5.94	1.29	0	2.95	1.35	2.89	64
88386	2	38	4	20624.1	21894	5	333.1	138	54.2	21	0	73.4	5.8	5.94	2.02	0	5.38	1.35	2.89	41.1
88392	2	42	1	29977.2	30448.4	1.41	255.8	138	49.1	22.6	0	78	5.5	5.94	1.47	0	4.76	1.35	2.89	70.7
88417	1	59	5	13986.3	14775	3.23	350.9	138	65.7	22.2	0	82.5	5.7	5.27	1.99	0	6.54	0.802	4.189	50.9
88432	1	33	5	32073.7	33345.6	5	386.6	139	75.9	26.6	0	92.7	5.5	5.94	1.45	0	5.3	1.35	2.89	52.2
88450	1	49	3	12469.4	12770.5	2.06	452	138	77.7	25.6	0	94.2	11.6	5.94	0.88	0	6.59	1.35	2.89	34.7
88461	1	27	5	20283.8	20454.4	2.1	327.1	141	90.2	29.3	1	101.4	5.5	5.77	1.03	0	5.17	1.66	3.388	70.9
88483	2	78	1	21888.5	24919.4	3.07	249.8	141	54.9	24.4	0	83.8	8.5	5	1.6	0	3.7	0.644	1.81	44.4
88487	2	50	5	23512.1	24601.6	4.98	315.2	141	59.4	26.5	0	84.8	5.4	5.94	1.27	2	5.97	1.35	2.89	63.1
88516	1	71	5	18289.2	20007.8	4.37	249.8	138	60.7	20.9	0	90.9	6.9	7.66	1.03	0	4.27	1.908	2.353	52.3
88533	2	34	4	21432.6	22005.1	3.95	297.4	137	50.9	20.3	0	80	5.1	5.66	2.2	0	4.24	0.61	1.758	80.7
88552	2	42	5	13148.9	13287.7	5	279.6	139	52.1	18.8	0	73.9	5.2	5.16	1.84	0	4.47	0.44	2.431	122
88566	2	60	2	17013	18337.2	1.49	226	142	45.9	20.3	0	80.7	5.3	5.16	2.66	0	5.4	0.621	2.457	114
88600	1	59	4	10485	11076.3	0	410.4	139	77.6	27.4	0	101.4	5.9	5.94	0.7	0	4.27	1.35	2.89	29.9
88602	1	23	4	24923.8	24121.7	2.97	487.7	137	88.6	31.8	1	96.8	5	5.44	0.83	2	2.79	1.694	1.19	48.2
88633	1	30	5	22316.1	22972.7	3.07	374.7	140	86.8	27.8	1	88.5	5	5.94	1.47	0	5.92	1.35	2.89	28.8
88641	2	55	5	22076.5	23278.1	4.34	309.3	140	59.5	23.7	0	83.5	5.3	5.94	1.09	0	6.49	1.35	2.89	81.9
88650	2	80	1	20070	24875.8	0.74	374.7	139	56	25.8	0	97	6.8	9.1	1.68	0	5.43	1.773	2.948	113
88664	1	51	1	9477.37	9706.23	0.92	434.2	134	46.6	19	0	74	11.9	5.94	0.83	0	6.08	1.35	2.89	39.6
88673	2	26	5	18137.5	18959.3	2.11	214.1	137	65.2	22	0	83.5	5	5.05	1.19	0	3.7	0.553	2.25	55.5
88691	1	26	5	22914.2	21661.6	2.12	398.5	141	76.3	26.8	0	89.4	5.3	5.94	1.19	0	4.73	1.35	2.89	31.9
88708	2	49	1	11282.8	11685.5	0.68	267.7	138	53.1	23.6	0	85.3	5.3	5.94	1.22	0	4.29	1.35	2.89	54.8
88741	1	55	5	20884.2	20976.2	5	345	138	63.3	24.3	0	87.9	5.6	5.5	1.32	0	4.06	0.677	2.431	83.4
88743	1	65	5	17692.5	19623.4	5	446.1	139	71.7	23.9	0	94.8	5.9	6	1.45	0	3.44	1.434	1.345	110
88757	2	54	4	23275	24864.5	3.07	261.7	141	61.3	22.3	0	80.3	6	5.94	1.19	0	5.35	1.35	2.89	61.9
88764	1	69	5	21063.1	23361.8	3.22	374.7	140	56.2	21.1	0	85.7	5.8	5.42	1.71	1	5.74	1.174	3.491	84.5
88766	2	48	5	26200.2	26829.8	5	333.1	137	95	35.8	1	118.1	5.7	5.94	1.42	0	4.71	1.35	2.89	47
88790	2	31	5	20198.9	21231.6	3.72	255.8	140	48.6	19.7	0	74	5.6	5.5	1.97	2	4.32	0.339	2.198	63.4
88797	2	69	3	19983.7	21539.2	3.07	350.9	138	57.9	23	0	90.2	4.6	5.16	1.6	0	4.5	0.926	2.483	77.9
88811	2	19	4	9127.49	11904.8	3.07	232	134	45.1	18.3	0	71.1	10.2	5.94	1.53	1	4.5	1.35	2.89	36.6
88827	1	67	4	16883	23542.7	1.93	339	138	69.4	22.3	0	93.4	8.9	5.94	1.22	0	4.5	1.35	2.89	68.2
88829	2	41	5	17710.5	18674.4	5	184.4	137	60.1	20.1	0	78.5	5.1	5.94	1.22	0	3.88	1.35	2.89	56.5
88842	2	26	5	26267.1	30679.1	5	273.6	136	80.7	34.2	1	110.5	5.7	5.5	0.93	0	5.38	1.852	3.595	115
88848	2	56	5	25566.4	27089.4	5	327.1	137	55	20.2	0	76.9	5.2	4.94	2.12	0	4.58	0.339	2.302	103
88861	1	19	4	10735.1	10574.7	1.14	410.4	138	89.7	29.2	1	104.9	5.3	5.94	1.47	0	5.4	1.35	2.89	36.7
88870	1	18	2	9303.7	9164.67	0	356.9	140	59.1	18.4	0	69.4	5.4	5.38	1.76	0	3.83	0.892	1.655	47
88871	1	61	3	21478.7	23745.4	5	475.8	139	61.1	23.7	0	86.3	5.7	5.38	0.85	0	4.81	2.518	2.793	106
88884	1	24	4	16892.1	16511	2.99	398.5	138	100.3	29.4	1	101.4	5.4	5.94	1.16	0	4.34	1.35	2.89	39.2
88920	2	33	5	20567	21833.4	5	321.2	139	70.5	27.4	0	97.9	5.6	5.94	1.63	0	5.56	1.35	2.89	76.4
88924	1	34	5	23074	23201.2	0	345	139	71.1	23.6	0	82.4	5.3	5.44	1.53	0	5.35	1.35	2.89	38.2
88950	2	43	5	25700.7	26104.7	5	327.1	137	53.8	22.8	0	72.8	5.3	4.72	2.35	0	5.28	1.35	2.89	45.4
88970	2	23	5	28240.2	29519.7	5	190.3	137	48.1	21.8	0	71	5.1	5.94	1.19	2	4.53	1.35	2.89	79.1
88976	2	46	5	25033.7	25297.9	0.92	297.4	139	74.9	29.5	1	103.3	5.7	5.38	1.6	0	4.01	0.858	2.017	46.5
88985	1	44	5	21521.6	21616.4	5	386.6	136	88.8	26.7	0	96.9	4.9	5.94	1.5	0	4.19	1.35	2.89	34
89005	1	43	2	20044.5	20030.4	1.76	380.7	142	70.1	24.4	0	90	5.7	5.94	0.7	2	5.22	1.35	2.89	55.2
89006	1	50	2	20884.2	20976.2	1.03	345	141	54.5	22.1	0	81.3	5.6	5.94	1.37	2	5.43	1.35	2.89	42.4
89025	2	48	1	23936.7	24790.9	0	291.5	139	64.4	28.9	1	97.4	6.2	6.27	1.4	0	5.77	1.027	3.905	39.1
89051	2	80	4	22982.9	24773.7	2.38	350.9	144	58.1	26.1	0	99.5	7.2	5.94	2.28	0	7.21	1.35	2.89	89.2
89097	2	71	4	22563.9	24322	1.52	315.2	139	54.2	24.8	0	93.5	5.8	5.94	2.12	0	6.44	1.35	2.89	84.1
89104	2	43	4	26613.4	28198.8	3.07	356.9	139	110	43.6	1	88.5	6.7	7.35	1.27	0	4.84	1.332	2.948	30.8
89174	2	30	5	22094.2	23454.7	3.25	350.9	137	53.9	22.3	0	78.5	5.4	5.94	1.63	0	3.9	1.35	2.89	41.3
89181	1	58	5	14038.3	14215.5	5	303.3	137	63.4	21.8	0	89.4	5.4	5.66	1.34	0	4.45	1.739	2.302	51.3
89182	2	55	1	19921.4	21005.7	2.11	261.7	137	82.6	29	1	102.6	5.6	5.38	1.11	0	5.84	1.118	4.215	62.6
89197	2	47	4	23508.6	25113.8	4.12	315.2	138	71	30.3	1	100	6	5.94	1.14	0	4.45	1.35	2.89	50.9
89214	1	51	4	20884.2	20976.2	1.03	416.4	138	62.5	24.8	0	87.9	5.6	5.94	0.98	0	5.69	1.35	2.89	44.8
89216	2	70	3	21129	22775.3	3.25	327.1	137	53.6	23.4	0	90.8	7.5	5.94	1.4	0	4.63	1.35	2.89	76.2
89264	1	26	5	22914.2	21661.6	0.76	374.7	139	79	23.1	0	82.1	5.2	5.94	1.42	0	4.29	1.35	2.89	53.7
89289	2	53	2	27392.5	27823.2	1.03	315.2	139	47.7	21.5	0	76.6	5	5.94	1.58	0	4.42	1.35	2.89	70.4
89311	1	19	3	9336.8	9197.28	2.55	386.6	138	71.4	23	0	79.4	5.3	5.94	1.03	2	3.39	1.35	2.89	70.3
89320	1	65	5	14471.2	20179.4	5	350.9	140	65.5	20.9	0	84.6	6.1	6.22	1.58	0	4.94	0.689	3.051	53.7
89399	2	30	5	29792.2	31626.6	5	220.1	138	54.8	24	0	73.2	5.3	5.94	2.35	0	5.56	1.35	2.89	113
89407	2	32	4	21090.1	22388.7	2.47	285.5	141	46.5	18.7	0	73.7	5.5	5.94	0.98	0	2.61	1.35	2.89	21.3
89417	2	48	3	29135.5	31124.9	1.85	339	139	58.3	25.8	0	88.5	6.6	5.94	1.73	0	5.35	1.35	2.89	122
89434	2	46	5	20745.9	21875.1	2.02	226	137	60.2	23.8	0	77.2	5.2	4.94	2.4	2	5.33	1.35	2.89	77.9
89436	1	33	4	12973.3	13487.8	2.99	339	139	76.5	25.4	0	92.5	5.2	5.94	0.62	0	5.33	3.647	3.026	40.4
89442	1	51	2	18432	18419.1	1.07	368.8	141	71.2	22.5	0	86.1	5.1	5.94	1.27	0	3.67	1.35	2.89	45.1
89462	1	29	5	24604.5	26869.9	5	339	139	62.5	25.3	0	86.8	5.5	5.94	1.42	0	5.07	1.35	2.89	28.6
89488	1	75	5	13405.4	14665.1	5	345	139	93.2	28.4	1	119.5	6.3	5.94	0.93	0	3.36	1.35	2.89	103
89493	2	26	5	24285.2	26494.9	3.07	273.6	137	83.1	35	1	88.5	5.3	5.94	1.63	0	4.91	1.35	2.89	55.4
89494	2	42	5	22534.3	22772.1	3.29	315.2	137	82	29.4	1	98.1	5.4	5.61	0.93	2	5.07	1.35	2.89	62.3
89496	2	48	5	31061.9	31550.2	1.03	273.6	139	48.3	21.1	0	81.2	5.6	5.94	1.37	0	4.27	1.35	2.89	67.2
89513	1	49	5	22542.2	22641.5	5	386.6	139	61.7	23.1	0	81	5.6	5.94	1.34	0	5.25	1.35	2.89	30.4
89523	2	26	3	13682.9	13833.1	2.47	374.7	137	48	19.9	0	71.3	5	5	1.78	1	4.32	0.497	2.302	34.9
89525	2	41	5	17710.5	18674.4	5	166.5	140	46.4	18.1	0	70.3	5.2	5.94	2.69	0	5.48	1.35	2.89	50.5
89550	1	55	5	16707.3	16780.9	5	291.5	138	73.9	24.8	0	93.7	5.7	5.72	1.53	2	5.3	0.813	3.414	26.6
89577	1	38	5	20734.4	21556.7	5	380.7	139	69.8	24	0	81.2	5.2	5.94	1.06	0	3.9	1.35	2.89	71
89579	1	39	5	24248.5	24962.1	5	285.5	136	62	19.2	0	84.7	5.3	5.61	1.32	0	4.09	0.982	2.327	18.8
89640	2	48	3	17164.9	17777.5	1.02	273.6	141	50.2	19.8	0	77.2	5.5	5.94	1.68	0	4.73	1.35	2.89	37.7
89648	1	55	5	17405	18147.8	5	327.1	137	75.6	26.8	0	96.7	5.3	5.55	1.29	0	5.17	1.185	3.336	47.1
89656	1	39	3	23074	23201.2	3.95	380.7	140	64.3	23	0	85.8	5.1	5.77	1.37	2	5.74	1.027	3.905	30.8
89728	1	43	3	17596.3	18021.3	1.84	529.4	141	72.8	29.7	1	96.3	6.3	5.94	0.83	2	4.99	1.35	2.89	32.7
89733	1	24	5	18315.3	20001.6	5	356.9	137	74.3	23.9	0	83.5	5.5	5.38	1.37	0	4.6	0.892	2.819	43.6
89779	1	21	3	19716.9	19272	3.07	452	139	117.9	35.8	1	118.8	5.5	5.94	0.98	0	3.88	1.35	2.89	62.1
89799	1	33	3	23074	25037.4	3.07	446.1	141	112.4	32.8	1	108.4	6	6.05	1.01	1	5.9	1.35	2.89	25
89802	2	25	5	23932.2	27950.5	5	291.5	136	56	21	0	75.5	5.3	5.94	2.53	0	4.68	1.35	2.89	75.8
89848	1	80	5	17814.5	19488.6	3.07	481.8	140	60.4	23.3	0	98.5	6.6	7.38	0.98	0	3.9	1.592	2.198	176
89849	2	67	3	18103.2	24531.8	3.07	208.2	142	59.7	29.2	1	93.7	5.7	6.55	1.47	0	3.98	0.835	2.121	55.7
89878	1	47	1	9448.21	9676.37	0.68	475.8	141	71.3	23	0	86.4	5.4	5.94	1.09	0	5.15	1.35	2.89	95.2
89889	2	54	5	21914	25922.6	4.96	327.1	145	50.6	21	0	85.4	4.6	5.94	2.25	0	4.65	1.35	2.89	87.8
89898	1	26	3	16128.1	15764.2	2.11	327.1	139	78.1	24.6	0	89.3	4.9	5.83	1.47	0	4.32	0.44	2.638	40.6
89904	2	30	1	18158.9	23752	4	303.3	139	48	20.1	0	71.3	5	4.94	1.66	0	5.02	0.485	3.129	48.4
89913	1	65	3	26215.4	26375.3	3.06	309.3	135	65.1	23.5	0	87	10.6	13	1.27	0	7.42	1.773	5.353	83
89939	1	27	5	13525.4	13782.1	1.59	380.7	139	61.9	22.3	0	85.8	5.6	5.94	1.16	0	3.93	1.35	2.89	34.6
89945	1	42	5	20049.5	20744.8	5	285.5	141	90.8	27.5	1	103.2	5.2	5.94	1.11	1	4.55	1.35	2.89	48.4
89948	1	61	2	18458.2	20472.6	2.11	440.2	141	88.1	31.1	1	108.8	5.9	6.05	1.14	1	4.86	1.287	3.129	28.5
89957	2	33	3	18063	19175.2	2.66	255.8	140	59.9	28.5	1	90.2	5.2	5.94	1.16	0	4.53	1.35	2.89	33
89976	1	19	2	9161.21	9024.32	1.56	392.6	141	70.5	24.1	0	78.5	4.4	5.94	1.11	2	4.34	1.35	2.89	48.9
89991	1	26	4	17866.9	17463.8	2.48	321.2	140	47.1	18.1	0	66.4	5.4	5.27	1.78	2	3.23	0.485	1.215	36.5
89998	1	29	3	15900.6	15541.9	2.66	469.9	140	106.2	30.7	1	117.4	5.7	5.94	0.83	2	4.6	1.35	2.89	45.4
90001	1	76	1	14178.5	16382.2	1.36	327.1	129	61.8	21.6	0	85	6.7	5.94	1.47	0	4.84	1.35	2.89	91.6
90005	2	19	3	14657.5	14157	2	333.1	141	50.2	21.3	0	74.3	5.2	5.38	1.09	2	7.32	2.619	5.043	62.7
90006	1	25	5	26983.3	29467.7	5	404.5	139	68.5	23.5	0	89.5	5.3	5.94	1.55	0	4.6	1.35	2.89	26.8
90011	2	48	2	21904.5	23096.7	3.07	345	139	87	34.5	1	99.9	5.2	5.94	1.78	0	4.65	1.35	2.89	91.4
90016	1	35	5	23958.8	24663.8	3.07	422.3	139	122.2	34.6	1	129.1	6.6	5.94	0.67	0	6.05	1.35	2.89	39.3
90017	1	43	4	17221.9	17209.8	0.85	368.8	141	69.9	23.2	0	89.4	5.1	5.94	0.98	2	4.06	1.35	2.89	61.4
90021	1	64	5	22910.6	25411	5	279.6	134	69.8	24	0	95	7.9	8.83	0.85	0	3.41	2.168	1.577	64.8
90036	2	36	5	16675.7	17702.5	5	321.2	135	81.4	31.4	1	101.7	5.5	5.22	1.84	0	6.1	0.779	3.905	65.1
90090	1	34	5	28863.9	33527.9	4.99	345	138	73.9	28.7	1	107.9	5.3	5.22	0.91	0	5.79	2.089	3.931	30
90096	1	51	5	12417.5	13117.8	1.65	368.8	140	88.2	28.8	1	106	6.7	5.94	1.11	0	7.73	1.35	2.89	16.6
90100	1	47	1	12343.3	12641.4	0.7	392.6	136	69	24.8	0	94	5.5	5.44	1.06	1	4.81	1.874	2.896	74.6
90102	1	49	5	22295.2	26079.7	5	339	140	81.5	25.2	0	90.5	5.8	5.94	1.16	0	5.35	1.35	2.89	92.2
90139	1	74	3	17045.2	16914.7	0.76	279.6	140	88.4	29.5	1	88.5	6.3	5.94	0.98	0	3.78	1.35	2.89	129
90156	2	51	5	18956.7	19254.7	4.99	261.7	141	59	19.7	0	81.6	5.6	6.16	2.15	0	5.07	0.508	2.689	16.3
90171	1	67	4	21401.9	21893.8	2.2	410.4	138	68.6	27.1	0	99.1	6	6.05	1.01	0	4.45	1.558	2.715	100
90175	2	67	1	22040.7	23756.3	0.7	261.7	138	82.3	31.9	1	88.5	6.4	5.94	0.72	0	5.22	1.35	2.89	77.9
90179	2	54	5	13154.7	13938.3	3.07	226	136	57.8	24.2	0	98.8	5.2	5.94	1.78	0	5.04	1.35	2.89	56.1
90181	2	55	5	24004.3	24381.7	5	226	140	63.5	24.3	0	91.2	6	5.94	1.53	0	5.74	1.35	2.89	80.8
90185	2	46	5	19841.4	20318.2	5	255.8	136	77.7	32.3	1	94	5.8	6.16	1.42	0	4.09	1.366	2.043	54.8
90243	2	77	5	17033.6	18360.7	0.35	309.3	138	60.3	25.1	0	88.2	7.3	5.94	1.09	0	5.33	1.35	2.89	70.9
90257	2	69	1	19487.8	24152.4	0.9	285.5	143	44.4	22.3	0	77.5	7.3	5.27	1.97	0	3.85	0.7	1.577	183
90298	2	48	4	22534.3	23578.5	4.46	267.7	138	57.9	21.2	0	83.4	5.4	5.94	1.81	0	5.02	1.35	2.89	41
90319	2	18	4	13780.8	15011.2	3.96	273.6	138	44.4	18.1	0	68.6	5	5.94	1.76	0	3.75	1.35	2.89	60.6
90327	2	19	3	14657.5	14490.9	2.48	362.8	142	69.8	29.5	1	99.3	5.1	6	1.22	1	5.33	1.524	3.414	37.6
90335	2	52	5	25566.4	25968.3	5	374.7	139	64.9	24.5	0	88.9	5.9	5.94	1.58	0	4.14	1.35	2.89	40.7
90357	1	56	5	13986.3	14775	2.24	458	142	52	20.2	0	79.7	6.2	5.94	1.73	0	5.79	1.35	2.89	92
90362	2	67	2	17367.4	16980.3	1.15	220.1	137	44.6	15.5	0	74.8	5.4	5	1.76	0	4.19	0.745	2.095	48.4
90370	1	51	2	10614.1	11067.2	2.69	291.5	142	71.9	25.9	0	89.6	4.8	5.94	1.45	2	5.33	1.35	2.89	54
90396	1	48	5	21562.1	21657.1	4.95	368.8	140	69.4	22	0	81.6	5.3	6.27	1.4	0	3.52	0.644	1.836	47.6
90399	2	62	3	21884.4	21396.6	5	214.1	143	46.5	20.1	0	77.7	5.3	5.94	1.73	0	4.97	1.35	2.89	56.2
90429	1	35	5	18093.7	18193.5	5	273.6	138	64.1	21.6	0	89.3	5.4	4.88	1.09	0	5.02	0.745	3.595	59.4
90432	1	70	5	15587.7	17052.5	2.75	374.7	135	67.8	24.2	0	88.7	5.4	5.94	0.96	2	4.97	2.676	2.793	74.1
90484	1	75	5	17477.1	19119.5	5	243.9	135	69.2	26.1	0	102.6	6.4	5.77	1.45	0	4.4	0.621	2.664	87.6
90519	1	40	3	16410	16806.3	0.93	297.4	140	56	23.8	0	83.6	5.4	5.94	1.01	0	4.37	1.35	2.89	42.8
90527	2	38	1	17185	18243.2	2.88	226	139	48.8	19.5	0	72.5	5.1	5.94	1.29	2	4.84	1.35	2.89	68.6
90582	2	50	3	17021.8	17629.2	3.07	368.8	142	44.3	19.7	0	74.2	5.8	5.11	1.27	0	6.72	2.337	4.396	51.5
90590	2	61	5	16806.7	22774.9	4.03	261.7	140	47.8	20.1	0	81.4	5.5	5.66	2.22	1	5.72	0.508	3.258	62.8
90599	2	40	2	23508.6	25113.8	1.24	232	141	50.8	19.5	0	88.5	4.7	5.94	1.68	0	5.56	1.35	2.89	99.7
90613	1	57	3	13755.6	13816.2	5	475.8	140	80.7	25.5	0	93.7	5.6	5.94	1.01	0	5.9	1.35	2.89	57.3
90618	2	34	5	22523.6	23675.2	5	249.8	136	59	23.2	0	89	4.9	5.5	1.55	0	4.14	0.531	2.353	23.7
90626	2	51	3	9950.01	10305.1	1.07	327.1	138	68	23.6	0	92.1	4.8	5.38	1.45	0	5.28	1.276	3.233	93.4
90632	1	80	3	19893.9	21763.4	2.38	481.8	139	77.7	29.1	1	108.5	5.7	5.94	0.98	0	6.93	1.35	2.89	53.8
90651	2	44	5	27414.7	27704	5	249.8	142	57.6	24.6	0	83.9	5.5	5.38	2.82	0	6	0.61	2.896	51.6
90654	1	41	5	20808.9	24341.1	5	226	140	69.1	22.6	0	86.2	5.4	5.94	1.03	0	4.81	1.35	2.89	58.1
90658	2	43	5	18837.8	21490.9	3.07	196.3	138	51.7	22.1	0	83.5	5.4	5.94	1.45	0	4.58	1.35	2.89	42.4
90679	2	62	2	24795.8	26725.9	1.03	267.7	136	46.2	21.3	0	72.3	4.7	5.94	2.69	0	5.25	1.35	2.89	91.7
90687	1	55	5	16707.3	19543.3	4.96	499.6	140	88	26.7	0	99.7	5.8	5.94	0.98	0	6.13	1.35	2.89	42.1
90696	1	44	5	12509.6	13107.2	5	404.5	139	94.9	31.7	1	109.1	6.2	6.77	1.11	0	5.48	1.219	3.801	32
90703	2	35	4	12817.6	13606.8	1.72	350.9	138	50.7	20.2	0	80.6	5	5.83	1.71	0	5.17	1.061	2.974	54.6
90715	1	20	4	20889	19747.1	0.94	410.4	135	74.3	25	0	80.8	5.2	5.94	1.53	0	3.9	1.35	2.89	62.8
90718	2	31	5	14436.9	14822.5	3.73	315.2	137	71.6	28.4	1	91.2	5.1	5.94	1.29	0	4.65	1.35	2.89	30.8
90721	2	43	4	30968.5	32813.3	2.97	279.6	138	69.9	29.1	1	93.3	5.4	5.22	1.22	0	3.31	1.377	1.474	36.6
90722	1	31	5	48711.8	48980.3	5	469.9	136	92.9	30.7	1	106.6	5.8	5.94	1.11	2	5.33	1.35	2.89	31.5
90726	2	32	5	22684.7	24028.4	2.16	232	137	53.8	21.1	0	76.4	5.3	5.94	2.12	2	5.02	1.35	2.89	55.9
90742	2	27	4	23530.6	24354.7	5	220.1	136	41.9	17.9	0	67.2	5.2	4.66	1.76	2	5.15	0.474	3.181	52.3
90771	1	29	3	12167	11501.9	2.47	452	139	88.3	29.8	1	98.1	5.3	5.83	1.45	0	5.43	0.734	3.646	93.6
90790	1	19	3	13068.5	12873.2	2.48	505.6	142	80.3	30.1	1	96.3	5.1	5	1.06	2	4.4	0.689	3.026	56
90794	2	33	3	21528.9	22804.1	0.95	285.5	136	48	22.7	0	77.8	5.3	5.11	1.37	0	4.34	0.621	2.689	43.5
90815	1	44	5	11010.9	11003.1	5	404.5	138	57.2	19.4	0	73.6	5.4	5.55	1.29	0	4.78	0.881	3.077	40
90819	1	51	1	12605.3	12909.7	0.94	416.4	139	82.2	26.5	0	97.5	6	5.94	1.01	0	5.9	1.35	2.89	61.5
[truncated: 665 more rows]
